# Supplementary material for: Metabolomic profiling of microbial disease etiology in community-acquired pneumonia
Source: PLoS One. 2021 Jun 4;16(6):e0252378. doi: 10.1371/journal.pone.0252378 (PMC8177549; doi:10.1371/journal.pone.0252378)
Supplement: S4 Table — (XLSX) [file pone.0252378.s009.xlsx]

## Sheet: Table S4, Metabolites
S4 Table. Information on measurement platforms used, metabolite classes targeted per platform, targeted metabolites, their abbreviations and names in R (if detected) and identifiers (if available).
Measurement_platform	Metabolite_class	Targeted_metabolite	Metabolite_abbreviation	Detected_metabolite	Detected_metabolite_name_in_R	HMDB_ID	PubChem_ID	ChEBI_ID	KEGG_ID	Lipidmaps_ID
Amines	Biogenic amines	1-Methylhistidine		1-Methylhistidine	X1.Methylhistidine	HMDB0000001	92105	50599	C01152
Amines	Biogenic amines	3-Methoxytyramine		3-Methoxytyrosine	X3.Methoxytyrosine	HMDB0000022	1669	742324	C05587
Amines	Biogenic amines	3-Methoxytyrosine				HMDB0001434	1670	82913
Amines	Biogenic amines	3-Methylhistidine				HMDB0000479	64969	27596	C01152
Amines	Biogenic amines	5-Aminolevulinic acid		5-Aminolevulinic acid	X5.Aminolevulinic.acid	HMDB0001149	53477716	36259	C02592
Amines	Biogenic amines	5-Hydroxyindoleacetic acid				HMDB0000763	1826	27823	C05635
Amines	Biogenic amines	5-Hydroxy-L-tryptophan				HMDB0000472	144	28171	C01017
Amines	Biogenic amines	Asymmetric dimethylarginine		ADMA	ADMA	HMDB0001539	123831	17929	C03626
Amines	Biogenic amines	Anserine		Anserine	Anserine	HMDB0000194	112072	18323	C01262
Amines	Biogenic amines	Beta-Alanine		Beta-Alanine	Beta.Alanine	HMDB0000056	239	16958	C00099
Amines	Amino acids	Citrulline		Citrulline	Citrulline	HMDB0000904	9750	16349	C00327
Amines	Biogenic amines	L-Cystathionine		Cystathionine	Cystathionine	HMDB0000099	649	15901	C00429
Amines	Amino acids	L-Cysteine		Cysteine	Cysteine	HMDB0000574	5862	17561	C00097
Amines	Biogenic amines	3-Aminoisobutyric acid		DL-3-aminoisobutyric acid	DL.3.aminoisobutyric.acid	HMDB0003911	64956	27389	C05145
Amines	Biogenic amines	Dopamine				HMDB0000073	681	18243	C03758
Amines	Biogenic amines	Epinephrine				HMDB0000068	5816	28918	C00788
Amines	Biogenic amines	Ethanolamine		Ethanolamine	Ethanolamine	HMDB0000149	700	16000	C00189
Amines	Biogenic amines	Gamma-Aminobutyric acid				HMDB0000112	119	16865	C00334
Amines	Biogenic amines	N2-gamma-Glutamylglutamine		Gamma-Glutamylglutamine	Gamma.Glutamylglutamine	HMDB0011738	150914	73707	C05283
Amines	Biogenic amines	gamma-Glutamylalanine		Gamma-L-glutamyl-L-alanine	Gamma.L.glutamyl.L.alanine	HMDB0006248	440103	50619	C03740
Amines	Biogenic amines	Glutathione		Glutathione	Glutathione	HMDB0000125	124886	16856	C00051
Amines	Amino acids	Glycine		Glycine	Glycine	HMDB0000123	750	15428	C00037
Amines	Biogenic amines	Glycylglycine		Glycylglycine	Glycylglycine	HMDB0011733	11163	17201	C02037
Amines	Biogenic amines	Glycylproline		Glycylproline	Glycylproline	HMDB0000721	79101	356660
Amines	Biogenic amines	Histamine				HMDB0000870	774	18295	C00388
Amines	Biogenic amines	Homocitrulline		Homocitrulline	Homocitrulline	HMDB0000679	65072	17443	C02427
Amines	Biogenic amines	Homocysteine		Homocysteine	Homocysteine	HMDB0000742	778	17230	C00155
Amines	Biogenic amines	Homo-L-arginine				HMDB0000670	9085	27747	C01924
Amines	Biogenic amines	5-Hydroxylysine		Hydroxylysine	Hydroxylysine	HMDB0000450	3032849	18040	C16741
Amines	Biogenic amines	Aminoadipic acid		L-2-aminoadipic acid	L.2.aminoadipic.acid	HMDB0000510	469	37024	C00956
Amines	Amino acids	4-Hydroxyproline		L-4-hydroxy-proline	L.4.hydroxy.proline	HMDB0000725	5810	18095	C01157
Amines	Amino acids	L-Alanine		L-Alanine	L.Alanine	HMDB0000161	5950	16977	C00041
Amines	Biogenic amines	L-Alpha-aminobutyric acid		L-Alpha-aminobutyric acid	L.Alpha.aminobutyric.acid	HMDB0000452	80283	35619	C02356
Amines	Amino acids	L-Arginine		L-Arginine	L.Arginine	HMDB0000517	6322	16467	C00062
Amines	Amino acids	L-Asparagine		L-Asparagine	L.Asparagine	HMDB0000168	6267	17196	C00152
Amines	Amino acids	L-Aspartic acid		L-Aspartic acid	L.Aspartic.acid	HMDB0000191	5960	17053	C00049
Amines	Biogenic amines	Carnosine				HMDB0000033	439224	15727	C00386
Amines	Amino acids	L-Glutamic acid		L-Glutamic acid	L.Glutamic.acid	HMDB0000148	33032	16015	C00025
Amines	Amino acids	L-Glutamine		L-Glutamine	L.Glutamine	HMDB0000641	5961	18050	C00064
Amines	Amino acids	L-Histidine		L-Histidine	L.Histidine	HMDB0000177	6274	15971	C00135
Amines	Biogenic amines	L-Homoserine		L-Homoserine	L.Homoserine	HMDB0000719	12647	15699	C00263
Amines	Amino acids	L-Isoleucine		L-Isoleucine	L.Isoleucine	HMDB0000172	6306	17191	C00407
Amines	Biogenic amines	L-Kynurenine		L-Kynurenine	L.Kynurenine	HMDB0000684	161166	16946	C00328
Amines	Amino acids	L-Leucine		L-Leucine	L.Leucine	HMDB0000687	6106	15603	C00123
Amines	Amino acids	L-Lysine		L-Lysine	L.Lysine	HMDB0000182	5962	18019	C00047
Amines	Amino acids	L-Methionine		L-Methionine	L.Methionine	HMDB0000696	6137	16643	C00073
Amines	Biogenic amines	Methionine sulfoxide		L-Methionine sulfoxide	L.Methionine.sulfoxide	HMDB0002005	847	49033
Amines	Amino acids	L-Phenylalanine		L-Phenylalanine	L.Phenylalanine	HMDB0000159	6140	17295	C00079
Amines	Biogenic amines	L-Pipecolic acid				HMDB0000716	439227	30913	C00408
Amines	Amino acids	L-Proline		L-Proline	L.Proline	HMDB0000162	145742	17203	C00148
Amines	Amino acids	L-Serine		L-Serine	L.Serine	HMDB0000187	5951	17115	C00065
Amines	Amino acids	L-Threonine		L-Threonine	L.Threonine	HMDB0000167	6288	16857	C00188
Amines	Amino acids	L-Tryptophan		L-Tryptophan	L.Tryptophan	HMDB0000929	6305	16828	C00078
Amines	Amino acids	L-Tyrosine		L-Tyrosine	L.Tyrosine	HMDB0000158	6057	17895	C00082
Amines	Amino acids	L-Valine		L-Valine	L.Valine	HMDB0000883	6287	16414	C00183
Amines	Biogenic amines	Methionine sulfone		Methionine sulfone	Methionine.sulfone	NA	69961	132188
Amines	Biogenic amines	Methyldopa				HMDB0011754	38853	61058	C07194
Amines	Biogenic amines	N6,N6,N6-Trimethyl-L-lysine		N6_N6_N6-Trimethyl-L-lysine	N6_N6_N6.Trimethyl.L.lysine	HMDB0001325	440120	17311	C03793
Amines	Biogenic amines	N(omega)-Hydroxyarginine				HMDB0004224	440849	47823	C05933
Amines	Biogenic amines	N(omega)-methylarginine				HMDB0029416	132862	28229
Amines	Biogenic amines	Norepinephrine				HMDB0000216	439260	18357	C00547
Amines	Biogenic amines	O-Acetylserine		O-Acetyl-L-serine	O.Acetyl.L.serine	HMDB0003011	99478	17981	C00979
Amines	Biogenic amines	O-Phosphoethanolamine				HMDB0000224	1015	17553	C00346
Amines	Biogenic amines	Phosphoserine				HMDB0000272	68841	15811	C01005
Amines	Amino acids	Ornithine		Ornithine	Ornithine	HMDB0000214	6262	15729	C00077
Amines	Biogenic amines	Putrescine		Putrescine	Putrescine	HMDB0001414	1045	17148	C00134
Amines	Biogenic amines	Saccharopine		Saccharopine	Saccharopine	HMDB0000279	1032	30768	C00163
Amines	Biogenic amines	Sarcosine		Sarcosine	Sarcosine	HMDB0000271	1088	15611	C00213
Amines	Biogenic amines	Symmetric dimethylarginine		SDMA	SDMA	HMDB0003334	169148	61914
Amines	Biogenic amines	Serotonin		Serotonine	Serotonine	HMDB0000259	5202	28790	C00780
Amines	Biogenic amines	Methylcysteine		S-Methylcysteine	S.Methylcysteine	HMDB0002108	24417	497729
Amines	Biogenic amines	Spermidine				HMDB0001257	1102	16610	C00315
Amines	Biogenic amines	Spermine				HMDB0001256	1103	15746	C00750
Amines	Biogenic amines	Taurine		Taurine	Taurine	HMDB0000251	1123	15891	C00245
Acylcarnitines	Deoxycarnitines	Deoxycarnitine				HMDB0001161	134	1941	C01181
Acylcarnitines	Carnitines	L-Carnitine		Carnitine	Carnitine	HMDB0000062	2724480	11060	C00318
Acylcarnitines	Trimethylamine-N-oxides	Trimethylamine N-oxide (TMAO)		TMAO	TMAO	HMDB0000925	1145	15724	C01104
Acylcarnitines	Betaines	Betaine		Betaine	Betaine	HMDB0000043	247	17750	C00719
Acylcarnitines	Cholines	Choline		Choline	Choline	HMDB0000097	305	15354	C00114
Acylcarnitines	Acylcarnitines	L-Acetylcarnitine		Acetylcarnitine	Acetylcarnitine	HMDB0000201	7045767	57589	C02571
Acylcarnitines	Acylcarnitines	Propionylcarnitine		Propionylcarnitine	Propionylcarnitine	HMDB0000824	107738	28867	C03017
Acylcarnitines	Acylcarnitines	Isobutyryl-L-carnitine		Isobutyrylcarnitine	Isobutyrylcarnitine	HMDB0000736	10177002	73017
Acylcarnitines	Acylcarnitines	Butyrylcarnitine		Butyrylcarnitine	Butyrylcarnitine	HMDB0002013	439829	21949	C02862
Acylcarnitines	Acylcarnitines	Tiglylcarnitine		Tiglylcarnitine	Tiglylcarnitine	HMDB0002366	91825636	85520
Acylcarnitines	Acylcarnitines	2-Methylbutyroylcarnitine		2-methylbutyroylcarnitine	X2.methylbutyroylcarnitine	HMDB0000378	6426901	73026
Acylcarnitines	Acylcarnitines	Pivaloylcarnitine				HMDB0041993	126894	86049
Acylcarnitines	Acylcarnitines	Isovalerylcarnitine		Isovalerylcarnitine	Isovalerylcarnitine	HMDB0000688	6426851	73025	C20826
Acylcarnitines	Acylcarnitines	Valerylcarnitine				HMDB0013128	53481619	86050
Acylcarnitines	Acylcarnitines	Hexanoylcarnitine		Hexanoylcarnitine	Hexanoylcarnitine	HMDB0000705	6426853	70749
Acylcarnitines	Acylcarnitines	2-Octenoylcarnitine		Octanoylcarnitine	Octanoylcarnitine	HMDB0013324	53481699	73037
Acylcarnitines	Acylcarnitines	L-Octanoylcarnitine		Octenoylcarnitine	Octenoylcarnitine	HMDB0000791	11953814	18102	C02838
Acylcarnitines	Acylcarnitines	Decanoylcarnitine		Decanoylcarnitine	Decanoylcarnitine	HMDB0000651	10245190	68830	C03299
Acylcarnitines	Acylcarnitines	Lauroylcarnitine		Lauroylcarnitine	Lauroylcarnitine	HMDB0002250	168381	77086
Acylcarnitines	Acylcarnitines	Myristoylcarnitine		Myristoilcarnitine	Myristoilcarnitine	HMDB0005066	53477791	84634
Acylcarnitines	Acylcarnitines	9-Hexadecenoylcarnitine		Hexadecenoylcarntine	Hexadecenoylcarntine	HMDB0013207	53481699	88544
Acylcarnitines	Acylcarnitines	L-Palmitoylcarnitine		Palmitoylcarnitine	Palmitoylcarnitine	HMDB0000222	11953816	17490	C02990
Acylcarnitines	Acylcarnitines	Stearoylcarnitine		Stearoylcarnitine	Stearoylcarnitine	HMDB0000848	6426855	73074
Acylcarnitines	Acylcarnitines	Dodecanoylcarnitine		Dodecenoylcarnitine	Dodecenoylcarnitine	HMDB0002250	168381	77086
Acylcarnitines	Acylcarnitines	Tetradecanoylcarnitine		Tetradecenoylcarnitine	Tetradecenoylcarnitine	HMDB0005066	53477791	84634
Acylcarnitines	Acylcarnitines	Linoleylcarnitine		Linoleylcarnitine	Linoleylcarnitine
Acylcarnitines	Acylcarnitines	Nonaylcarnitine		Nonaylcarnitine	Nonaylcarnitine
Acylcarnitines	Acylcarnitines	Oleylcarnitine		Oleylcarnitine	Oleylcarnitine
Acylcarnitines	Acylcarnitines	Pimeylcarnitine		Pimeylcarnitine	Pimeylcarnitine
Acylcarnitines	Acylcarnitines	Tetradecadienylcarntine		Tetradecadienylcarntine	Tetradecadienylcarntine
Acylcarnitines	Acylcarnitines	Decenoylcarnitine		Decenoylcarnitine	Decenoylcarnitine
Organic acids	Organic acids	Inositol		Inositol	Inositol
Organic acids	Organic acids	2-hydroxybutyric acid		OA01_-_2-hydroxybutyric_acid	OA01_._2.hydroxybutyric_acid	HMDB00008
Organic acids	Organic acids	Adipic acid				HMDB00448
Organic acids	Organic acids	Citric acid		OA03_-_Citric_acid	OA03_._Citric_acid	HMDB00094
Organic acids	Organic acids	Glutamic acid		OA04_-_Glutamic_Acid	OA04_._Glutamic_Acid	HMDB03339
Organic acids	Organic acids	Glutaric acid				HMDB00661
Organic acids	Organic acids	Glycolic acid				HMDB00115
Organic acids	Organic acids	L-Lactic acid		OA07_-_Lactic_acid	OA07_._Lactic_acid	HMDB00190
Organic acids	Organic acids	Malic acid		OA08_-_Malic_acid	OA08_._Malic_acid	HMDB00744
Organic acids	Organic acids	2-Ketoglutaric acid				HMDB00208
Organic acids	Organic acids	Oxaloacetic acid				HMDB00223
Organic acids	Organic acids	Succinic acid				HMDB00254
Organic acids	Organic acids	Fumaric acid		OA12_-_Fumaric_acid	OA12_._Fumaric_acid	HMDB00134
Organic acids	Organic acids	Pyruvic acid				HMDB00243
Organic acids	Organic acids	Methylmalonic acid				HMDB00202
Organic acids	Organic acids	Pyroglutamic acid		OA15_-_Pyroglutamic_acid	OA15_._Pyroglutamic_acid	HMDB00267
Organic acids	Organic acids	Isocitrate				HMDB00193
Organic acids	Organic acids	3-hydroxybutyric acid		OA17_-_3-Hydroxybutyric_acid	OA17_._3.Hydroxybutyric_acid	HMDB00357
Organic acids	Organic acids	3-Phosphoglyceric acid				HMDB00807
Organic acids	Organic acids	Hippuric acid				HMDB00714
Organic acids	Organic acids	Aspartic acid		OA20_-_Aspartic_acid	OA20_._Aspartic_acid	HMDB00191
Organic acids	Organic acids	Oxalic acid				HMDB02329
Organic acids	Organic acids	4-Aminohippuric acid				HMDB01867
Organic acids	Organic acids	Iminodiacetate				HMDB11753
Organic acids	Organic acids	Acetoacetic acid				HMDB00060
Organic acids	Organic acids	Malonic acid				HMDB00691
Organic acids	Organic acids	S-3-Hydroxyisobutyric acid		OA26_-_3-Hydroxyisobutyric_acid	OA26_._3.Hydroxyisobutyric_acid	HMDB00023
Organic acids	Organic acids	R-3-Hydroxyisobutyric acid		OA26_-_3-Hydroxyisobutyric_acid	OA26_._3.Hydroxyisobutyric_acid	HMDB00336
Organic acids	Organic acids	3-Hydroxyisovaleric acid		OA27_-_3-hydroxyisovaleric_acid	OA27_._3.hydroxyisovaleric_acid	HMDB00754
Organic acids	Organic acids	Glyceric acid				HMDB00139
Organic acids	Organic acids	Uracil		OA29_-_Uracil	OA29_._Uracil
Negative lipids	Fatty acids	Fatty acid (14:0)		FA (14:0)	FA..14.0.					LMFA01010014
Negative lipids	Fatty acids	Fatty acid (14:1)		FA (14:1)	FA..14.1.
Negative lipids	Fatty acids	Fatty acid (15:0)		FA (15:0)	FA..15.0.					LMFA01010015
Negative lipids	Fatty acids	Fatty acid (16:0)		FA (16:0)	FA..16.0.					LMFA01010001
Negative lipids	Fatty acids	Fatty acid (16:1)		FA (16:1)	FA..16.1.
Negative lipids	Fatty acids	D31-Fatty acid (16:0)
Negative lipids	Fatty acids	D33-Fatty acid (17:0)
Negative lipids	Fatty acids	Fatty acid (17:0)		FA (17:0)	FA..17.0.					LMFA01010017
Negative lipids	Fatty acids	Fatty acid (17:1)		FA (17:1)	FA..17.1.
Negative lipids	Fatty acids	Fatty acid (18:0)								LMFA01010018
Negative lipids	Fatty acids	Fatty acid (18:1)		FA (18:1)	FA..18.1.					LMFA01030002
Negative lipids	Fatty acids	Fatty acid (18:2)
Negative lipids	Fatty acids	Fatty acid (18:3)-w3w6								LMFA01030353
Negative lipids	Fatty acids	Fatty acid (19:0)								LMFA01010019
Negative lipids	Fatty acids	Fatty acid (19:1)								LMFA01030083
Negative lipids	Fatty acids	Fatty acid (20:0)		FA (20:0)	FA..20.0.					LMFA01010020
Negative lipids	Fatty acids	Fatty acid (20:1)		FA (20:1)	FA..20.1.
Negative lipids	Fatty acids	Fatty acid (20:2)		FA (20:2)	FA..20.2.
Negative lipids	Fatty acids	Fatty acid (20:3)-w9
Negative lipids	Fatty acids	Fatty acid (20:3)-w3w6								LMFA01030159
Negative lipids	Fatty acids	Fatty acid (20:4)-w6
Negative lipids	Fatty acids	Fatty acid (20:5)-w3
Negative lipids	Fatty acids	Fatty acid (22:0)								LMFA01010022
Negative lipids	Fatty acids	Fatty acid (22:1)		FA (22:1)	FA..22.1.
Negative lipids	Fatty acids	Fatty acid (22:2)
Negative lipids	Fatty acids	Fatty acid (22:3)
Negative lipids	Fatty acids	Fatty acid (22:4)		FA (22:4)	FA..22.4.					LMFA01030178
Negative lipids	Fatty acids	Fatty acid (22:5)-w3								LMFA04000044
Negative lipids	Fatty acids	Fatty acid (22:5)-w6		FA (22:5-w6)	FA..22.5.w6.					LMFA01030182
Negative lipids	Fatty acids	Fatty acid (22:6)		FA (22:6)	FA..22.6.
Negative lipids	Fatty acids	Fatty acid (23:0)								LMFA01010023
Negative lipids	Fatty acids	Fatty acid (24:0)								LMFA01010024
Negative lipids	Fatty acids	Fatty acid (24:1)		FA (24:1)	FA..24.1.					LMFA01030092
Negative lipids	Fatty acids	Fatty acid (24:2)
Positive lipids	Cholesteryl esters	Cholesteryl ester (18:3)		CE.18.1.	CE.18.1.
Positive lipids	Cholesteryl esters	Cholesteryl ester (18:2)		CE.18.2.	CE.18.2.
Positive lipids	Cholesteryl esters	Cholesteryl ester (18:1)		CE.20.4.	CE.20.4.
Positive lipids	Cholesteryl esters	Cholesteryl ester (20:5)		CE.20.5.	CE.20.5.
Positive lipids	Cholesteryl esters	Cholesteryl ester (20:4)
Positive lipids	Cholesteryl esters	Cholesteryl ester (22:6)		CE.22.6.	CE.22.6.
Positive lipids	Triacylglycerols	Triacylglycerol (42:2)
Positive lipids	Triacylglycerols	Triacylglycerol (42:1)
Positive lipids	Triacylglycerols	Triacylglycerol (42:0)
Positive lipids	Triacylglycerols	Triacylglycerol (44:2)		TG.44.2.	TG.44.2.
Positive lipids	Triacylglycerols	Triacylglycerol (44:1)
Positive lipids	Triacylglycerols	Triacylglycerol (44:0)
Positive lipids	Triacylglycerols	Triacylglycerol (46:3)
Positive lipids	Triacylglycerols	Triacylglycerol (46:2)		TG.46.2.	TG.46.2.
Positive lipids	Triacylglycerols	Triacylglycerol (46:1)		TG.46.1.	TG.46.1.
Positive lipids	Triacylglycerols	Triacylglycerol (46:0)
Positive lipids	Triacylglycerols	Triacylglycerol (48:4)
Positive lipids	Triacylglycerols	Triacylglycerol (48:3)		TG.48.3.	TG.48.3.
Positive lipids	Triacylglycerols	Triacylglycerol (48:2)		TG.48.2.	TG.48.2.
Positive lipids	Triacylglycerols	Triacylglycerol (48:1)		TG.48.1.	TG.48.1.
Positive lipids	Triacylglycerols	Triacylglycerol (48:0)		TG.48.0.	TG.48.0.
Positive lipids	Triacylglycerols	Triacylglycerol (O-50:2)		TG.50.0.	TG.50.0.
Positive lipids	Triacylglycerols	Triacylglycerol (O-50:1)
Positive lipids	Triacylglycerols	Triacylglycerol (O-50:0)
Positive lipids	Triacylglycerols	Triacylglycerol (50:5)
Positive lipids	Triacylglycerols	Triacylglycerol (50:4)		TG.50.4.	TG.50.4.
Positive lipids	Triacylglycerols	Triacylglycerol (50:3)		TG.50.3.	TG.50.3.
Positive lipids	Triacylglycerols	Triacylglycerol (50:2)		TG.50.2.	TG.50.2.
Positive lipids	Triacylglycerols	Triacylglycerol (50:1)		TG.50.1.	TG.50.1.
Positive lipids	Triacylglycerols	Triacylglycerol (50:0)
Positive lipids	Triacylglycerols	Triacylglycerol (51:4)		TG.51.4.	TG.51.4.
Positive lipids	Triacylglycerols	Triacylglycerol (51:3)		TG.51.3.	TG.51.3.
Positive lipids	Triacylglycerols	Triacylglycerol (51:2)		TG.51.2.	TG.51.2.
Positive lipids	Triacylglycerols	Triacylglycerol (O-52:2)
Positive lipids	Triacylglycerols	Triacylglycerol (51:1)		TG.51.1.	TG.51.1.
Positive lipids	Triacylglycerols	Triacylglycerol (O-52:1)
Positive lipids	Triacylglycerols	Triacylglycerol (52:6)		TG.52.6.	TG.52.6.
Positive lipids	Triacylglycerols	Triacylglycerol (52:5)		TG.52.5.	TG.52.5.
Positive lipids	Triacylglycerols	Triacylglycerol (52:4)		TG.52.4.	TG.52.4.
Positive lipids	Triacylglycerols	Triacylglycerol (52:3)		TG.52.3.	TG.52.3.
Positive lipids	Triacylglycerols	Triacylglycerol (52:2)		TG.52.2.	TG.52.2.
Positive lipids	Triacylglycerols	Triacylglycerol (52:1)		TG.52.1.	TG.52.1.
Positive lipids	Triacylglycerols	Triacylglycerol (52:0)
Positive lipids	Triacylglycerols	Triacylglycerol (53:1)		TG.53.1.	TG.53.1.
Positive lipids	Triacylglycerols	Triacylglycerol (54:7)		TG.54.7.	TG.54.7.
Positive lipids	Triacylglycerols	Triacylglycerol (54:6)		TG.54.6.	TG.54.6.
Positive lipids	Triacylglycerols	Triacylglycerol (54:5)		TG.54.5.	TG.54.5.
Positive lipids	Triacylglycerols	Triacylglycerol (54:4)		TG.54.4.	TG.54.4.
Positive lipids	Triacylglycerols	Triacylglycerol (54:3)		TG.54.3.	TG.54.3.
Positive lipids	Triacylglycerols	Triacylglycerol (54:2)		TG.54.2.	TG.54.2.
Positive lipids	Triacylglycerols	Triacylglycerol (54:1)		TG.54.1.	TG.54.1.
Positive lipids	Triacylglycerols	Triacylglycerol (54:0)
Positive lipids	Triacylglycerols	Triacylglycerol (55:3)		TG.55.3.	TG.55.3.
Positive lipids	Triacylglycerols	Triacylglycerol (O-56:3)
Positive lipids	Triacylglycerols	Triacylglycerol (55:2)		TG.55.2.	TG.55.2.
Positive lipids	Triacylglycerols	Triacylglycerol (O-56:2)
Positive lipids	Triacylglycerols	Triacylglycerol (56:8)
Positive lipids	Triacylglycerols	Triacylglycerol (55:1)		TG.56.8.	TG.56.8.
Positive lipids	Triacylglycerols	Triacylglycerol (56:7)		TG.56.7.	TG.56.7.
Positive lipids	Triacylglycerols	Triacylglycerol (56:6)		TG.56.6.	TG.56.6.
Positive lipids	Triacylglycerols	Triacylglycerol (56:5)		TG.56.5.	TG.56.5.
Positive lipids	Triacylglycerols	Triacylglycerol (56:4)		TG.56.4.	TG.56.4.
Positive lipids	Triacylglycerols	Triacylglycerol (56:3)		TG.56.3.	TG.56.3.
Positive lipids	Triacylglycerols	Triacylglycerol (56:2)		TG.56.2.	TG.56.2.
Positive lipids	Triacylglycerols	Triacylglycerol (56:1)
Positive lipids	Triacylglycerols	Triacylglycerol (56:0)
Positive lipids	Triacylglycerols	Triacylglycerol (58:10)		TG.58.10.	TG.58.10.
Positive lipids	Triacylglycerols	Triacylglycerol (O-58:3)
Positive lipids	Triacylglycerols	Triacylglycerol (58:9)		TG.58.9.	TG.58.9.
Positive lipids	Triacylglycerols	Triacylglycerol (57:2)
Positive lipids	Triacylglycerols	Triacylglycerol (O-58:2)
Positive lipids	Triacylglycerols	Triacylglycerol (58:8)
Positive lipids	Triacylglycerols	Triacylglycerol (57:1)
Positive lipids	Triacylglycerols	Triacylglycerol (58:6)		TG.58.6.	TG.58.6.
Positive lipids	Triacylglycerols	Triacylglycerol (58:5)		TG.58.5.	TG.58.5.
Positive lipids	Triacylglycerols	Triacylglycerol (58:4)		TG.58.4.	TG.58.4.
Positive lipids	Triacylglycerols	Triacylglycerol ( 58:3)		TG.58.3.	TG.58.3.
Positive lipids	Triacylglycerols	Triacylglycerol (58:2)		TG.58.2.	TG.58.2.
Positive lipids	Triacylglycerols	Triacylglycerol (58:1)		TG.58.1.	TG.58.1.
Positive lipids	Triacylglycerols	Triacylglycerol (59:1)
Positive lipids	Triacylglycerols	Triacylglycerol (59:0)
Positive lipids	Triacylglycerols	Triacylglycerol (60:3)		TG.60.3.	TG.60.3.
Positive lipids	Triacylglycerols	Triacylglycerol (60:2)		TG.60.2.	TG.60.2.
Positive lipids	Triacylglycerols	Triacylglycerol (60:1)
Positive lipids	Triacylglycerols	Triacylglycerol (62:3)
Positive lipids	Diacylglycerols	Diacylglycerol (36:4)		DG.36.4.	DG.36.4.
Positive lipids	Diacylglycerols	Diacylglycerol (36:3)		DG.36.3.	DG.36.3.
Positive lipids	Diacylglycerols	Diacylglycerol (36:2)		DG.36.2.	DG.36.2.
Positive lipids	Diacyl-phosphatidylcholine	Diacyl-phosphatidylcholine (32:2)		PC.32.2.	PC.32.2.
Positive lipids	Diacyl-phosphatidylcholine	Diacyl-phosphatidylcholine (32:1)		PC.32.1.	PC.32.1.
Positive lipids	Diacyl-phosphatidylcholine	Diacyl-phosphatidylcholine (32:0)		PC.32.0.	PC.32.0.
Positive lipids	Diacyl-phosphatidylcholine	Diacyl-phosphatidylcholine (O-34:3)		PC.O.34.3.	PC.O.34.3.
Positive lipids	Diacyl-phosphatidylcholine	Diacyl-phosphatidylcholine (O-34:2)		PC.O.34.2.	PC.O.34.2.
Positive lipids	Diacyl-phosphatidylcholine	Diacyl-phosphatidylcholine (O-34:1)		PC.O.34.1.	PC.O.34.1.
Positive lipids	Diacyl-phosphatidylcholine	Diacyl-phosphatidylcholine (34:4)		PC.34.4.	PC.34.4.
Positive lipids	Diacyl-phosphatidylcholine	Diacyl-phosphatidylcholine (34:3)		PC.34.3.	PC.34.3.
Positive lipids	Diacyl-phosphatidylcholine	Diacyl-phosphatidylcholine (34:2)		PC.34.2.	PC.34.2.
Positive lipids	Diacyl-phosphatidylcholine	Diacyl-phosphatidylcholine (34:1)		PC.34.1.	PC.34.1.
Positive lipids	Diacyl-phosphatidylcholine	Diacyl-phosphatidylcholine (34:0)
Positive lipids	Diacyl-phosphatidylcholine	Diacyl-phosphatidylcholine (O-36:6)		PC.O.36.6.	PC.O.36.6.
Positive lipids	Diacyl-phosphatidylcholine	Diacyl-phosphatidylcholine (O-36:5)		PC.O.36.5.	PC.O.36.5.
Positive lipids	Diacyl-phosphatidylcholine	Diacyl-phosphatidylcholine (O-36:4)		PC.O.36.4.	PC.O.36.4.
Positive lipids	Diacyl-phosphatidylcholine	Diacyl-phosphatidylcholine (O-36:3)		PC.O.36.3.	PC.O.36.3.
Positive lipids	Diacyl-phosphatidylcholine	Diacyl-phosphatidylcholine (O-36:2)		PC.O.36.2.	PC.O.36.2.
Positive lipids	Diacyl-phosphatidylcholine	Diacyl-phosphatidylcholine (36:6)		PC.36.6.	PC.36.6.
Positive lipids	Diacyl-phosphatidylcholine	Diacyl-phosphatidylcholine (36:5)		PC.36.5.	PC.36.5.
Positive lipids	Diacyl-phosphatidylcholine	Diacyl-phosphatidylcholine (36:4)		PC.36.4.	PC.36.4.
Positive lipids	Diacyl-phosphatidylcholine	Diacyl-phosphatidylcholine (36:3)		PC.36.3.	PC.36.3.
Positive lipids	Diacyl-phosphatidylcholine	Diacyl-phosphatidylcholine (36:2)		PC.36.2.	PC.36.2.
Positive lipids	Diacyl-phosphatidylcholine	Diacyl-phosphatidylcholine (36:1)		PC.36.1.	PC.36.1.
Positive lipids	Diacyl-phosphatidylcholine	Diacyl-phosphatidylcholine (O-38:7)		PC.O.38.7.	PC.O.38.7.
Positive lipids	Diacyl-phosphatidylcholine	Diacyl-phosphatidylcholine (O-38:6)		PC.O.38.6.	PC.O.38.6.
Positive lipids	Diacyl-phosphatidylcholine	Diacyl-phosphatidylcholine (O-38:5)		PC.O.38.5.	PC.O.38.5.
Positive lipids	Diacyl-phosphatidylcholine	Diacyl-phosphatidylcholine (O-38:4)		PC.O.38.4.	PC.O.38.4.
Positive lipids	Diacyl-phosphatidylcholine	Diacyl-phosphatidylcholine (38:7)		PC.38.7.	PC.38.7.
Positive lipids	Diacyl-phosphatidylcholine	Diacyl-phosphatidylcholine (38:6)		PC.38.6.	PC.38.6.
Positive lipids	Diacyl-phosphatidylcholine	Diacyl-phosphatidylcholine (38:5)		PC.38.5.	PC.38.5.
Positive lipids	Diacyl-phosphatidylcholine	Diacyl-phosphatidylcholine (38:4)		PC.38.4.	PC.38.4.
Positive lipids	Diacyl-phosphatidylcholine	Diacyl-phosphatidylcholine (38:3)		PC.38.3.	PC.38.3.
Positive lipids	Diacyl-phosphatidylcholine	Diacyl-phosphatidylcholine (38:2)		PC.38.2.	PC.38.2.
Positive lipids	Diacyl-phosphatidylcholine	Diacyl-phosphatidylcholine (O-40:6)		PC.O.40.6.	PC.O.40.6.
Positive lipids	Diacyl-phosphatidylcholine	Diacyl-phosphatidylcholine (40:8)		PC.40.8.	PC.40.8.
Positive lipids	Diacyl-phosphatidylcholine	Diacyl-phosphatidylcholine (40:7)		PC.40.7.	PC.40.7.
Positive lipids	Diacyl-phosphatidylcholine	Diacyl-phosphatidylcholine (40:6)		PC.40.6.	PC.40.6.
Positive lipids	Diacyl-phosphatidylcholine	Diacyl-phosphatidylcholine (40:4)		PC.40.4.	PC.40.4.
Positive lipids	Diacyl-phosphatidylcholine	Diacyl-phosphatidylcholine (O-42:6)		PC.O.42.6.	PC.O.42.6.
Positive lipids	Diacyl-phosphatidylcholine	Diacyl-phosphatidylcholine (O-44:5)		PC.O.44.5.	PC.O.44.5.
Positive lipids	Diacyl-phosphatidylcholine	Diacyl-phosphatidylcholine (40:5)		PC.40.5.	PC.40.5.
Positive lipids	Diacyl-phosphatidylethanolamine	Diacyl-phosphatidylethanolamine (34:2)		PE.34.2.	PE.34.2.
Positive lipids	Diacyl-phosphatidylethanolamine	Diacyl-phosphatidylethanolamine (O-36:5)		PE.O.36.5.	PE.O.36.5.
Positive lipids	Diacyl-phosphatidylethanolamine	Diacyl-phosphatidylethanolamine (36:4)		PE.36.4.	PE.36.4.
Positive lipids	Diacyl-phosphatidylethanolamine	Diacyl-phosphatidylethanolamine (36:3)		PE.36.3.	PE.36.3.
Positive lipids	Diacyl-phosphatidylethanolamine	Diacyl-phosphatidylethanolamine (O-38:7)		PE.O.38.7.	PE.O.38.7.
Positive lipids	Diacyl-phosphatidylethanolamine	Diacyl-phosphatidylethanolamine (O-38:5)		PE.O.38.5.	PE.O.38.5.
Positive lipids	Diacyl-phosphatidylethanolamine	Diacyl-phosphatidylethanolamine (38:6)		PE.38.6.	PE.38.6.
Positive lipids	Diacyl-phosphatidylethanolamine	Diacyl-phosphatidylethanolamine (38:4)		PE.38.4.	PE.38.4.
Positive lipids	Diacyl-phosphatidylethanolamine	Diacyl-phosphatidylethanolamine (38:2)		PE.38.2.	PE.38.2.
Positive lipids	Sphingomyelin	Sphingomyelin (d18:1/14:0)		SM.d18.1.14.0.	SM.d18.1.14.0.					LMSP03010028
Positive lipids	Sphingomyelin	Sphingomyelin (d18:1/15:0)		SM.d18.1.15.0.	SM.d18.1.15.0.					LMSP03010038
Positive lipids	Sphingomyelin	Sphingomyelin (d18:1/16:1)		SM.d18.1.16.1.	SM.d18.1.16.1.					LMSP03010041
Positive lipids	Sphingomyelin	Sphingomyelin (d18:1/16:0)		SM.d18.1.16.0.	SM.d18.1.16.0.					LMSP03010003
Positive lipids	Sphingomyelin	Sphingomyelin (d18:1/17:0)		SM.d18.1.17.0.	SM.d18.1.17.0.					LMSP03010044
Positive lipids	Sphingomyelin	Sphingomyelin (d18:1/18:2)		SM.d18.1.18.2.	SM.d18.1.18.2.
Positive lipids	Sphingomyelin	Sphingomyelin (d18:1/18:1)		SM.d18.1.18.1.	SM.d18.1.18.1.					LMSP03010029
Positive lipids	Sphingomyelin	Sphingomyelin (d18:1/18:0)		SM.d18.1.18.0.	SM.d18.1.18.0.					LMSP03010001
Positive lipids	Sphingomyelin	Sphingomyelin (d18:1/20:1)		SM.d18.1.20.1.	SM.d18.1.20.1.					LMSP03010059
Positive lipids	Sphingomyelin	Sphingomyelin (d18:1/20:0)		SM.d18.1.20.0.	SM.d18.1.20.0.					LMSP03010005
Positive lipids	Sphingomyelin	Sphingomyelin (d18:1/21:0)		SM.d18.1.21.0.	SM.d18.1.21.0.					LMSP03010067
Positive lipids	Sphingomyelin	Sphingomyelin (d18:1/22:1)		SM.d18.1.22.1.	SM.d18.1.22.1.					LMSP03010072
Positive lipids	Sphingomyelin	Sphingomyelin (d18:1/22:0)		SM.d18.1.22.0.	SM.d18.1.22.0.					LMSP03010006
Positive lipids	Sphingomyelin	Sphingomyelin (d18:1/ 23:1)		SM.d18.1.23.1.	SM.d18.1.23.1.
Positive lipids	Sphingomyelin	Sphingomyelin (d18:1/23:0)		SM.d18.1.23.0.	SM.d18.1.23.0.					LMSP03010078
Positive lipids	Sphingomyelin	Sphingomyelin (d18:0/24:2)		SM.d18.1.24.2.	SM.d18.1.24.2.
Positive lipids	Sphingomyelin	Sphingomyelin (d18:0/24:1)		SM.d18.1.24.1.	SM.d18.1.24.1.	HMDB12095
Positive lipids	Sphingomyelin	Sphingomyelin (d18:0/24:0)		SM.d18.1.24.0.	SM.d18.1.24.0.	HMDB12094
Positive lipids	Sphingomyelin	Sphingomyelin (d18:0/25:1)		SM.d18.1.25.1.	SM.d18.1.25.1.
Positive lipids	Sphingomyelin	Sphingomyelin (d18:0/25:0)		SM.d18.1.25.0.	SM.d18.1.25.0.	HMDB11789
Positive lipids	Ceramides	Ceramide(d18:1/22:0)								LMSP02010008
Positive lipids	Ceramides	Ceramide(d18:1/22:1)		Cer.d18.1.22.1.	Cer.d18.1.22.1.	HMDB11775
Positive lipids	Ceramides	Ceramide(d18:1/24:1)		Cer.d18.1.24.1.	Cer.d18.1.24.1.	HMDB04953
Positive lipids	Ceramides	Ceramide(d18:1/24:0)		Cer.d18.1.24.0.	Cer.d18.1.24.0.					LMSP02010012
Positive lipids	Ceramides	Ceramide(d18:1/16:0)		Cer.d18.1.16.0.	Cer.d18.1.16.0.					LMSP02010004
Positive lipids	Ceramides	Ceramide(d18:1/20:0)								LMSP02010007
Positive lipids	Ceramides	Ceramide(d18:1/23:0)		Cer.d18.1.23.0.	Cer.d18.1.23.0.	HMDB00950
Positive lipids	Ceramides	Ceramide(d18:1/18:0)								LMSP02010006
Positive lipids	Ceramides	Ceramide(d18:0/22:0)				HMDB11765
Positive lipids	Ceramides	Ceramide(d18:0/23:0)				HMDB11767
Positive lipids	Ceramides	Ceramide(d18:0/24:0)		Cer.d18.0.24.0.	Cer.d18.0.24.0.	HMDB11768
Positive lipids	Lysophosphatidylethanolamines	Lysophosphatidylethanolamine(22:6)		LPE.22.6.	LPE.22.6.
Positive lipids	Lysophosphatidylcholine	Lysophosphatidylcholine (14:0)		LPC.14.0.	LPC.14.0.
Positive lipids	Lysophosphatidylcholine	Lysophosphatidylcholine (16:0)		LPC.16.0.	LPC.16.0.
Positive lipids	Lysophosphatidylcholine	Lysophosphatidylcholine (16:1)		LPC.16.1.	LPC.16.1.
Positive lipids	Lysophosphatidylcholine	Lysophosphatidylcholine (18:0)		LPC.18.0.	LPC.18.0.
Positive lipids	Lysophosphatidylcholine	Lysophosphatidylcholine (18:1)		LPC.18.1.	LPC.18.1.
Positive lipids	Lysophosphatidylcholine	Lysophosphatidylcholine (18:2)		LPC.18.2.	LPC.18.2.
Positive lipids	Lysophosphatidylcholine	Lysophosphatidylcholine (18:3)		LPC.18.3.	LPC.18.3.
Positive lipids	Lysophosphatidylcholine	Lysophosphatidylcholine (20:4)		LPC.20.4.	LPC.20.4.
Positive lipids	Lysophosphatidylcholine	Lysophosphatidylcholine (20:5)		LPC.20.5.	LPC.20.5.
Positive lipids	Lysophosphatidylcholine	Lysophosphatidylcholine (22:6)		LPC.22.6.	LPC.22.6.
Positive lipids	Lysophosphatidylcholine	Lysophosphatidylcholine (O-16:1)		LPC.O.16.1.	LPC.O.16.1.
Positive lipids	Lysophosphatidylcholine	Lysophosphatidylcholine (O-18:1)		LPC.O.18.1.	LPC.O.18.1.
Signalling lipids	Free fatty acids	Fatty acid (18:1)	FA(18:1)	FA.18.1.	FA.18.1.
Signalling lipids	Free fatty acids	Linoleic acid	FA(18:2) w6	FA.18.2.	FA.18.2.		12311285			LMFA01030809
Signalling lipids	Free fatty acids	Eicosatrienoic acid	FA(20:3) w3				5282827			LMFA01030159
Signalling lipids	Free fatty acids	Dihomo-gamma-linolenic acid	FA(20:3) w6			HMDB0002925	5280581		C03242	LMFA01030158
Signalling lipids	Free fatty acids	Mead acid	FA(20:3) w9			HMDB0010378	5312531			LMFA01030381
Signalling lipids	Free fatty acids	Arachidonic acid	FA(20:4) w6				1208349			LMFA01030817
Signalling lipids	Free fatty acids	Eicosapentaenoic acid	FA(20:5) w3	FA.20.5.	FA.20.5.		5312545			LMFA01030396
Signalling lipids	Free fatty acids	Adrenic acid	FA(22:4) w6			HMDB02226	5282844			LMFA04000050
Signalling lipids	Free fatty acids	Docosapentaenoic acid	FA(22:5) w3			HMDB01976	6438348			LMFA04000049
Signalling lipids	Free fatty acids	Osbond acid	FA(22:5) w6	FA.22.5..w6	FA.22.5..w6	HMDB0006528	5497182		C16513	LMFA04000044
Signalling lipids	Free fatty acids	Docosahexaenoic acid	FA(22:6) w3	FA.22.6.	FA.22.6.	HMDB0002183	445580	28125	C06429	LMFA01030185
Signalling lipids	Lysophospholipids	Lysophosphatidic acid (14:0)	LPA(14:0)			HMDB0062321	9547180			LMGP10050007
Signalling lipids	Lysophospholipids	Lysophosphatidic acid (16:0)	LPA(16:0)	LPA.16.0.	LPA.16.0.	HMDB07853	6419701			LMGP10050006
Signalling lipids	Lysophospholipids	Lysophosphatidic acid (16:1)	LPA(16:1)			HMDB0062323	52929751			LMGP10050016
Signalling lipids	Lysophospholipids	Lysophosphatidic acid (18:0)	LPA(18:0)	LPA.18.0.	LPA.18.0.	HMDB07854	9547179			LMGP10050005
Signalling lipids	Lysophospholipids	Lysophosphatidic acid (18:1)	LPA(18:1)	LPA.18.1.	LPA.18.1.	HMDB07855	5311263			LMGP10050008
Signalling lipids	Lysophospholipids	Lysophosphatidic acid (18:2)	LPA(18:2)	LPA.18.2.	LPA.18.2.		50990923			LMGP10050017
Signalling lipids	Lysophospholipids	Lysophosphatidic acid (20:3)	LPA(20:3)	LPA.20.3.	LPA.20.3.	HMDB0062313	52929761			LMGP10050028
Signalling lipids	Lysophospholipids	Lysophosphatidic acid (20:4)	LPA(20:4)	LPA.20.4.	LPA.20.4.	HMDB0062312	42607498			LMGP10050013
Signalling lipids	Lysophospholipids	Lysophosphatidic acid (20:5)	LPA(20:5)				52929765			LMGP10050033
Signalling lipids	Lysophospholipids	Lysophosphatidic acid (22:4)	LPA(22:4)			HMDB0062310	52929754			LMGP10050020
Signalling lipids	Lysophospholipids	Lysophosphatidic acid (22:6)	LPA(22:6)	LPA.22.6.	LPA.22.6.		52929753			LMGP10050019
Signalling lipids	Lysophospholipids	Lysophosphatidylserine (16:0)	LPS(16:0)	LPS.16.0.	LPS.16.0.		9547100			LMGP03050002
Signalling lipids	Lysophospholipids	Lysophosphatidylserine (18:0)	LPS(18:0)	LPS.18.0.	LPS.18.0.		42607474			LMGP03050006
Signalling lipids	Lysophospholipids	Lysophosphatidylserine (18:1)	LPS(18:1)	LPS.18.1.	LPS.18.1.		9547099			LMGP03050001
Signalling lipids	Lysophospholipids	Lysophosphatidylserine (18:2)	LPS(18:2)				52926279			LMGP03050011
Signalling lipids	Lysophospholipids	Lysophosphatidylserine (20:4)	LPS(20:4)	LPS.20.4.	LPS.20.4.		42607475			LMGP03050007
Signalling lipids	Lysophospholipids	Lysophosphatidylserine (22:4)	LPS(22:4)	LPS.22.4.	LPS.22.4.		52926282			LMGP03050014
Signalling lipids	Lysophospholipids	Lysophosphatidylserine (22:6)	LPS(22:6)	LPS.22.6.	LPS.22.6.		52926281			LMGP03050013
Signalling lipids	Lysophospholipids	Lysophosphatidylinositol (14:0)	LPI(14:0)			HMDB0062321	9547180			LMGP10050007
Signalling lipids	Lysophospholipids	Lysophosphatidylinositol (16:0)	LPI(16:0)	LPI.16.0.	LPI.16.0.	HMDB07853	6419701			LMGP10050006
Signalling lipids	Lysophospholipids	Lysophosphatidylinositol (16:1)	LPI(16:1)	LPI.16.1.	LPI.16.1.	HMDB0062323	52929751			LMGP10050016
Signalling lipids	Lysophospholipids	Lysophosphatidylinositol (18:0)	LPI(18:0)	LPI.18.0.	LPI.18.0.	HMDB07854	9547179			LMGP10050005
Signalling lipids	Lysophospholipids	Lysophosphatidylinositol (18:1)	LPI(18:1)	LPI.18.1.	LPI.18.1.	HMDB07855	5311263			LMGP10050008
Signalling lipids	Lysophospholipids	Lysophosphatidylinositol (18:2)	LPI(18:2)				50990923			LMGP10050017
Signalling lipids	Lysophospholipids	Lysophosphatidylinositol (20:4)	LPI(20:4)	LPI.20.4.	LPI.20.4.	HMDB0062312	42607498			LMGP10050013
Signalling lipids	Lysophospholipids	Lysophosphatidylinositol (22:4)	LPI(22:4)	LPI.22.4.	LPI.22.4.	HMDB0062310	52929754			LMGP10050020
Signalling lipids	Lysophospholipids	Lysophosphatidylinositol (22:6)	LPI(22:6)				52929753			LMGP10050019
Signalling lipids	Lysophospholipids	Lysophosphatidylglycerol (14:0)	LPG(14:0)				52927435			LMGP04050012
Signalling lipids	Lysophospholipids	Lysophosphatidylglycerol (16:0)	LPG(16:0)	LPG.16.0.	LPG.16.0.		42607483			LMGP04050008
Signalling lipids	Lysophospholipids	Lysophosphatidylglycerol (16:1)	LPG(16:1)	LPG.16.1.	LPG.16.1.		52927436			LMGP04050013
Signalling lipids	Lysophospholipids	Lysophosphatidylglycerol (18:0)	LPG(18:0)	LPG.18.0.	LPG.18.0.		42607484			LMGP04050009
Signalling lipids	Lysophospholipids	Lysophosphatidylglycerol (18:1)	LPG(18:1)	LPG.18.1.	LPG.18.1.		9547135			LMGP04050006
Signalling lipids	Lysophospholipids	Lysophosphatidylglycerol (18:2)	LPG(18:2)	LPG.18.2.	LPG.18.2.		52927437			LMGP04050014
Signalling lipids	Lysophospholipids	Lysophosphatidylglycerol (18:3)	LPG(18:3)				52927443			LMGP04050020
Signalling lipids	Lysophospholipids	Lysophosphatidylglycerol (20:3)	LPG(20:3)	LPG.20.3.	LPG.20.3.		52927448			LMGP04050025
Signalling lipids	Lysophospholipids	Lysophosphatidylglycerol (20:4)	LPG(20:4)	LPG.20.4.	LPG.20.4.		42607485			LMGP04050010
Signalling lipids	Lysophospholipids	Lysophosphatidylglycerol (20:5)	LPG(20:5)				52927453			LMGP04050030
Signalling lipids	Lysophospholipids	Lysophosphatidylglycerol (22:4)	LPG(22:4)				52927440			LMGP04050017
Signalling lipids	Lysophospholipids	Lysophosphatidylglycerol (22:6)	LPG(22:6)				52927439			LMGP04050016
Signalling lipids	Lysophospholipids	Lysophosphatidylethanolamine (14:0)	LPE(14:0)	LPE..14.0..	LPE..14.0..	HMDB0011500	9547070			LMGP02050003
Signalling lipids	Lysophospholipids	Lysophosphatidylethanolamine (16:0)	LPE(16:0)	LPE..16.0..	LPE..16.0..	HMDB0011503	9547069			LMGP02050002
Signalling lipids	Lysophospholipids	Lysophosphatidylethanolamine (16:1)	LPE(16:1)	LPE..16.1..	LPE..16.1..	HMDB0011504	52925129			LMGP02050010
Signalling lipids	Lysophospholipids	Lysophosphatidylethanolamine (18:0)	LPE(18:0)	LPE..18.0..	LPE..18.0..	HMDB0011130	9547068			LMGP02050001
Signalling lipids	Lysophospholipids	Lysophosphatidylethanolamine (18:1)	LPE(18:1)	LPE..18.1..	LPE..18.1..	HMDB0011506	9547071			LMGP02050004
Signalling lipids	Lysophospholipids	Lysophosphatidylethanolamine (18:2)	LPE(18:2)	LPE..18.2..	LPE..18.2..	HMDB0011507	52925130			LMGP02050011
Signalling lipids	Lysophospholipids	Lysophosphatidylethanolamine (18:3)	LPE(18:3)			HMDB0011508	52925136			LMGP02050017
Signalling lipids	Lysophospholipids	Lysophosphatidylethanolamine (20:3)	LPE(20:3)	LPE..20.3..	LPE..20.3..	HMDB0011516	52925141			LMGP02050022
Signalling lipids	Lysophospholipids	Lysophosphatidylethanolamine (20:4)	LPE(20:4)	LPE..20.4..	LPE..20.4..	HMDB0011517	42607465			LMGP02050009
Signalling lipids	Lysophospholipids	Lysophosphatidylethanolamine (20:5)	LPE(20:5)	LPE..20.5..	LPE..20.5..	HMDB0011519	52925146			LMGP02050027
Signalling lipids	Lysophospholipids	Lysophosphatidylethanolamine (22:4)	LPE(22:4)	LPE..22.4..	LPE..22.4..	HMDB0011523	52925133			LMGP02050014
Signalling lipids	Lysophospholipids	Lysophosphatidylethanolamine (22:5)	LPE(22:5)	LPE..22.5..	LPE..22.5..	HMDB0011524	53480954			LMGP02050069
Signalling lipids	Lysophospholipids	Lysophosphatidylethanolamine (22:6)	LPE(22:6)	LPE..22.6..	LPE..22.6..	HMDB0011526	52925132			LMGP02050013
Signalling lipids	Lysophospholipids	Sphingosine-1-phosphate (16:1)	S1P(16:1)			HMDB0060061	52931110			LMSP01050005
Signalling lipids	Lysophospholipids	Sphingosine-1-phosphate (18:1)	S1P(18:1)			HMDB0000277	5283560	37550	C06124	LMSP01050001
Signalling lipids	Lysophospholipids	Sphingosine-1-phosphate (18:2)	S1P(18:2)
Signalling lipids	Lysophospholipids	Sphinganine-1-phosphate (18:0)	Spha1P(18:0)			HMDB0001383	644260	16893	C01120	LMSP01050002
Signalling lipids	Lysophospholipids	Sphingosine	Sph(18:1)				24779465			LMGP01050029
Signalling lipids	Lysophospholipids	Sphinganine	Spha(18:0)			HMDB0010384	497299			LMGP01050026
Signalling lipids	Lysophospholipids	Cyclic-Lysophosphatidic acid (14:0)	cLPA(14:0)
Signalling lipids	Lysophospholipids	Cyclic-Lysophosphatidic acid (16:1)	cLPA(16:1)
Signalling lipids	Lysophospholipids	Cyclic-Lysophosphatidic acid (18:0)	cLPA(18:0)				52922108			LMGP00000055
Signalling lipids	Lysophospholipids	Cyclic-Lysophosphatidic acid (18:1)	cLPA(18:1)				52922109			LMGP00000056
Signalling lipids	Lysophospholipids	Cyclic-Lysophosphatidic acid (18:2)	cLPA(18:2)
Signalling lipids	Lysophospholipids	Cyclic-Lysophosphatidic acid (20:4)	cLPA(20:4)
Signalling lipids	Lysophospholipids	Cyclic-Lysophosphatidic acid (20:5)	cLPA(20:5)
Signalling lipids	Bile acids and other steroids	Cholic acid	CA	CA	CA		3963	16359	C02528	LMST04010001
Signalling lipids	Bile acids and other steroids	Chenodeoxycholic acid	CDCA				5536	16755	C02528	LMST04010032
Signalling lipids	Bile acids and other steroids	Deoxycholic acid	DCA	DCA	DCA		7102	28834	C04483	LMST04010040
Signalling lipids	Bile acids and other steroids	Glycocholic acid	GCA	GCA	GCA		5027	17687 29746	C01921	LMST05030001
Signalling lipids	Bile acids and other steroids	Glycochenodeoxycholic acid	GCDCA	GCDCA	GCDCA		7826	36274	C05466
Signalling lipids	Bile acids and other steroids	Glycodeoxycholic acid	GDCA	GDCA	GDCA		7824	27471	C05464	LMST05030006
Signalling lipids	Bile acids and other steroids	Glycolithocholate	GLCA	GLCA	GLCA		17396549	37998	C15557
Signalling lipids	Bile acids and other steroids	Glycoursodeoxycholic acid	GUDCA	GUDCA	GUDCA		12310288	89929
Signalling lipids	Bile acids and other steroids	Lithocholic acid	LCA				6705	16325	C03990	LMST04010003
Signalling lipids	Bile acids and other steroids	Lithocholic acid 3-sulfate	LCA-3S			HMDB0000907	10253562
Signalling lipids	Bile acids and other steroids	Taurocholic acid	TCA	TCA	TCA		7544	28865	C05122	LMST05040001
Signalling lipids	Bile acids and other steroids	Taurochenodesoxycholic acid	TCDCA				7825	16525 9407	C05465	LMST05040005
Signalling lipids	Bile acids and other steroids	Taurodeoxycholic acid	TDCA				7823	36261 9410	C05463
Signalling lipids	Bile acids and other steroids	Taurodehydrocholic acid	THDCA				121933
Signalling lipids	Bile acids and other steroids	Taurolithocholate	TLCA				5584	17179 36259	C02592	LMST05040003
Signalling lipids	Bile acids and other steroids	Taurolithocholic acid 3-sulfate	TLCA-3S				6424	17864	C03642	LMST05020003
Signalling lipids	Bile acids and other steroids	Ursodeoxycholic acid	UDCA				10082	9907	C07880	LMST04010035
Signalling lipids	Bile acids and other steroids	Cortisol	COR	COR	COR		3998	17650	C00735	LMST02030001
Signalling lipids	Endocanbinoids	1-/2-Arachidonoyl Glycerol (20:4)	1-AG/2-AG	1.AG.2.AG	X1.AG.2.AG	HMDB0004666	854101	52392	C13856
Signalling lipids	Endocanbinoids	Arachidonoyl Ethanolamide	AEA	AEA	AEA		13860	2700	C11695	LMFA08040001
Signalling lipids	Endocanbinoids	Docosahexaenoyl Ethanolamide	DHEA	DHEA	DHEA	HMDB0013658
Signalling lipids	Endocanbinoids	Linoleoyl Ethanolamide	LEA	LEA	LEA	HMDB0012252				LMFA08040004
Signalling lipids	Endocanbinoids	N-Arachidonoyl Dopamine	DA				14416	31231	C12271
Signalling lipids	Endocanbinoids	Oleoyl Ethanolamide	OEA
Signalling lipids	Endocanbinoids	Palmitoyl Ethanolamide	PEA	PEA	PEA		49661772	71464	C16512
Signalling lipids	Endocanbinoids	Stearoyl Ethanolamide	SEA	SEA	SEA	HMDB0013078	27902	85299
Signalling lipids	Endocanbinoids	2-Arachidonyl Glycerol ether	2-AGE			HMDB0004666	5282280	52392	C13856
Signalling lipids	Endocanbinoids	Docosatetraenoyl Ethanolamide	DEA	DEA	DEA		854074	34478	C13829
Signalling lipids	Endocanbinoids	Dihomo-gamma-Linolenoyl Ethanolamide	DGLEA	DGLEA	DGLEA	HMDB0013625	5282272	34488	C13828
Signalling lipids	Endocanbinoids	O-Arachidonoyl Ethanolamine	O-AEA	O.AEA	O.AEA	HMDB13655	5712057	418207
Signalling lipids	Endocanbinoids	2-Linoleoyl Glycerol (18:2)	2-LG				549043			LMGL01010006
Signalling lipids	Endocanbinoids	1-Linoleoyl Glycerol (18:2)	1-LG	1.LG.2.LG	X1.LG.2.LG		6436630			LMGL01010006
Signalling lipids	Endocanbinoids	2-Oleoyl Glycerol (18:1)	2-OG				71751311			LMGL01010005
Signalling lipids	Endocanbinoids	Eicosapentaenoyl Ethanolamide	EPEA				5283450
Signalling lipids	Endocanbinoids	Palmitoleoyl Ethanolamide	POEA	POEA	POEA		9835868
Signalling lipids	Endocanbinoids	5(Z),8(Z),11(Z)-Eicosatrienoic Acid Ethanolamide	ETAEA				16061185
Signalling lipids	Endocanbinoids	Pentadecanoyl Ethanolamide	PDEA				14455157
Signalling lipids	Endocanbinoids	α-Linolenoyl Ethanolamide	a-LEA	a.LEA	a.LEA		5283449
Signalling lipids	Oxylipins	(+/-)-10-hydroxy-4Z,7Z,11E,13Z,16Z,19Z-docosahexaenoic acid	10-HDoHE	10.HDoHE	X10.HDoHE		11537494			LMFA04000027
Signalling lipids	Oxylipins	10S,17S-dihydroxy-4Z,7Z,11E,13Z,15E,19Z-docosahexaenoic acid	10S,17S-DiHDoHE				11667655			LMFA04040003
Signalling lipids	Oxylipins	11,12-dihydroxy-5Z,8Z,14Z-eicosatrienoic acid	11,12-DiHETrE	11.12.DiHETrE	X11.12.DiHETrE	HMDB0002314	5283146	C14774		LMFA03050008
Signalling lipids	Oxylipins	11S,12R-epoxy-5Z,8Z,14Z-eicosatrienoic acid	11,12-EpETrE				40490664			LMFA03080014
Signalling lipids	Oxylipins	11beta-13,14-dihydro-15-keto-PGF2a	11beta-13,14-dihydro-15-keto-PGF2a
Signalling lipids	Oxylipins	9-oxo-11S,15S-dihydroxy-5Z,13E-prostadienoic acid	11beta-PGE2			HMDB0060041	5283061			LMFA03010060
Signalling lipids	Oxylipins	9S,11R-dihydroxy-15-oxo-5Z-prostenoic acid	11beta-PGF2a				25755792			LMFA03010203
Signalling lipids	Oxylipins	(+/-)-11-hydroxy-4Z,7Z,9E,13Z,16Z,19Z-docosahexaenoic acid	11-HDoHE				11631564			LMFA04000028
Signalling lipids	Oxylipins	11R-hydroxy-5Z,8Z,12E,14Z-eicosatetraenoic acid	11-HETE	11.HETE	X11.HETE	HMDB04682	5283168	C14780	34126	LMFA03060028
Signalling lipids	Oxylipins	(+/-)-12,13-dihydroxy-9Z,15Z-octadecadienoic acid	12,13-DiHODE	12.13.DiHODE	X12.13.DiHODE	HMDB0010201	16061067			LMFA02000046
Signalling lipids	Oxylipins	12,13-dihydroxy-9Z-octadecenoic acid	12,13-DiHOME	12.13.DiHOME	X12.13.DiHOME	HMDB0004705	10236635	C14829		LMFA02000230
Signalling lipids	Oxylipins	(+/-)-12(13)-epoxy-9Z-octadecenoic acid	12,13-EpOME			HMDB0004702	5356421	C14826	38299	LMFA02000038
Signalling lipids	Oxylipins	12-hydroxy-5Z,8Z,10E,14Z-eicosatetraenoic acid	12-HETE	12.HETE	X12.HETE	HMDB06111	13786989		19138	LMFA03060088
Signalling lipids	Oxylipins	12S-hydroxy-5Z,8Z,10E,14Z,17Z-eicosapentaenoic acid	12S-HEPE	12.S..HEPE	X12.S..HEPE	HMDB10202	5283191			LMFA03070008
Signalling lipids	Oxylipins	12S-hydroxy-5Z,8E,10E-heptadecatrienoic acid	12S-HHTrE			HMDB0012535	5283141			LMFA03050002
Signalling lipids	Oxylipins	11,15-dioxo-9S-hydroxy-5Z-prostenoic acid	13,14-dihydro-15-keto-PGD2			HMDB0060042	5283036			LMFA03010022
Signalling lipids	Oxylipins	9,15-dioxo-11R-hydroxy-5Z-prostenoic acid	13,14-dihydro-15-keto-PGE2			HMDB0002776	5280711		15550	LMFA03010031
Signalling lipids	Oxylipins	9S,11S-dihydroxy-15-oxo-5Z-prostenoic acid	13,14-dihydro-15-keto-PGF2a			HMDB0004685	5283039			LMFA03010027
Signalling lipids	Oxylipins	9S,11R,15S-trihydroxy-5Z-prostenoic acid	13,14-dihydro-PGF2a				5283080			LMFA03010079
Signalling lipids	Oxylipins	(+/-)-13-hydroxy-4Z,7Z,10Z,14E,16Z,19Z-docosahexaenoic acid	13-HDoHE				11559259			LMFA04000029
Signalling lipids	Oxylipins	13-hydroxy-9Z,11E-octadecadienoic acid	13-HODE	13.HODE	X13.HODE	HMDB0112194	5282947	C14762		LMFA02000154
Signalling lipids	Oxylipins	14,15-dihydroxy-5Z,8Z,11Z-eicosatrienoic acid	14,15-DiHETE			HMDB0002265	5283147	C14775		LMFA03050010
Signalling lipids	Oxylipins	14S,15R-epoxy-5Z,8Z,11Z-eicosatrienoic acid	14,15-DiHETrE	14.15.DiHETrE	X14.15.DiHETrE		6440524			LMFA03080013
Signalling lipids	Oxylipins	(+/-)-16(17)-epoxy-4Z,7Z,10Z,13Z,19Z-docosapentaenoic acid	14,15-EpETrE			HMDB0013621	14392758			LMFA04000037
Signalling lipids	Oxylipins	(+/-)-14-hydroxy-4Z,7Z,10Z,12E,16Z,19Z-docosahexaenoic acid	14-HDoHE	14.HDoHE	X14.HDoHE		11566378			LMFA04000030
Signalling lipids	Oxylipins	15S-hydroxy-5Z,8Z,11Z,13E-eicosatetraenoic acid	15-HETE			HMDB0003876	5280724	C04742	15558	LMFA03060001
Signalling lipids	Oxylipins	15S-hydroxy-5Z,8Z,11Z,13E,17Z-eicosapentaenoic acid	15S-HEPE
Signalling lipids	Oxylipins	15S-hydroxy-8Z,11Z,13E-eicosatrienoic acid	15S-HETrE	15.S..HETrE	X15.S..HETrE	HMDB0005045	5283145		17897	LMFA03050007
Signalling lipids	Oxylipins	(+/-)-17,18-dihydroxy-5Z,8Z,11Z,14Z-eicosatetraenoic acid	16(17)-EpDPE			HMDB0010211	16061120			LMFA03060078
Signalling lipids	Oxylipins	(+/-)-16-hydroxy-4Z,7Z,10Z,13Z,17E,19Z-docosahexaenoic acid	16-HDoHE	16.HDoHE	X16.HDoHE		11595378			LMFA04000031
Signalling lipids	Oxylipins	(+/-)-19,20-dihydroxy-4Z,7Z,10Z,13Z,16Z-docosapentaenoic acid	17,18-DiHETE			HMDB0010214	16061148			LMFA04000043
Signalling lipids	Oxylipins	(+/-)-17-hydroxy-4Z,7Z,10Z,13Z,15E,19Z-docosahexaenoic acid	17-HDoHE			HMDB0010213	6439179			LMFA04000032
Signalling lipids	Oxylipins	(+/-)-18-hydroxy-5Z,8Z,11Z,14Z,16E-eicosapentaenoic acid	18-HEPE				16061132			LMFA03070033
Signalling lipids	Oxylipins	(+/-)-19(20)-epoxy-4Z,7Z,10Z,13Z,16Z-docosapentaenoic acid	19,20-DiHDPA	19.20.DiHDPA	X19.20.DiHDPA	HMDB0013620	11631565			LMFA04000038
Signalling lipids	Oxylipins	19(20)-epoxy-4Z,7Z,10Z,13Z,16Z-docosapentaenoic acid	19,20-EpDPE	19.20..EpDPE	X19.20..EpDPE
Signalling lipids	Oxylipins	1a,1b-dihomo-PGF2a	1a,1b-dihomo-PGF2a
Signalling lipids	Oxylipins	2,3-dinor-11B-PGF2a	2,3-dinor-11B-PGF2a
Signalling lipids	Oxylipins	2,3-dinor-8-iso-PGF2a	2,3-dinor-8-iso-PGF2a
Signalling lipids	Oxylipins	5S,12R-dihydroxy-6Z,8E,10E,14Z-eicosatetraene-1,20-dioic acid	20-carboxy-LTB4			HMDB0006059	5280877	C05950	27562	LMFA03020016
Signalling lipids	Oxylipins	(+/-)-20-hydroxy-4Z,7Z,10Z,13Z,16Z,18E-docosahexaenoic acid	20-HDoHE				16061143			LMFA04000033
Signalling lipids	Oxylipins	20-hydroxy-5Z,8Z,11Z,13E-eicosatetraenoic acid	20-HETE	20.HETE	X20.HETE
Signalling lipids	Oxylipins	5S,12R,20-trihydroxy-6Z,8E,10E,14Z-eicosatetraenoic acid	20-hydroxy-LTB4			HMDB0001509	5280745	C04853	15646	LMFA03020018
Signalling lipids	Oxylipins	9-oxo-11R,15S,20-trihydroxy-5Z,13E-prostadienoic acid	20-hydroxy-PGE2			HMDB0003247	5283034			LMFA03010014
Signalling lipids	Oxylipins	20-hydroxy-PGF2a	20-hydroxy-PGF2a
Signalling lipids	Oxylipins	(+/-)-4-hydroxy-5E,7Z,10Z,13Z,16Z,19Z-docosahexaenoic acid	4-HDoHE				14429109			LMFA04000024
Signalling lipids	Oxylipins	5S-hydroxy-6E,8Z,11Z-eicosatrienoic acid	5(S)-HETrE
Signalling lipids	Oxylipins	5,6-Dihydroxy-8Z,11Z,14Z-eicosatrienoic acid	5,6-DiHETrE	5.6.DiHETrE	X5.6.DiHETrE
Signalling lipids	Oxylipins	5S-hydroxy-6E,8Z,11Z,14Z-eicosatetraenoic acid	5-HETE	5.HETE	X5.HETE	HMDB0011134	5280733	C04805	28209	LMFA03060002
Signalling lipids	Oxylipins	5,9S,11R-trihydroxy-6E,14Z-prostadienoic acid-cyclo[8S,12R]	5-iPF2a VI				42607309			LMFA03110011
Signalling lipids	Oxylipins	5S,14R-Lipoxin B4	5S,14R-Lipoxin B4			HMDB0005082	5280915	6499	C06315	LMFA03040002
Signalling lipids	Oxylipins	5S,6R,15S-trihydroxy-7E,9E,11Z,13E-eicosatetraenoic acid	5S,6R-Lipoxi4			HMDB0004385	5280914	C06314	6498	LMFA03040001
Signalling lipids	Oxylipins	5S,6S-Lipoxin A4	5S,6S-Lipoxin A4
Signalling lipids	Oxylipins	5S-HEPE	5S-HEPE	5.S..HEPE	X5.S..HEPE
Signalling lipids	Oxylipins	7-HDoHE	7-HDoHE
Signalling lipids	Oxylipins	8S-hydroxy-9E,11Z,14Z-eicosatrienoic acid	8(S)-HETrE				5283148			LMFA03050011
Signalling lipids	Oxylipins	8,12-iso-iPF2a-VI	8,12-iso-iPF2a-VI
Signalling lipids	Oxylipins	8,9-DiHETrE	8,9-DiHETrE
Signalling lipids	Oxylipins	8,9-EpETrE	8,9-EpETrE
Signalling lipids	Oxylipins	(+/-)-8-hydroxy-4Z,6E,10Z,13Z,16Z,19Z-docosahexaenoic acid	8_HDoHE				11976798			LMFA04000026
Signalling lipids	Oxylipins	8-HETE	8-HETE	8.HETE	X8.HETE
Signalling lipids	Oxylipins	8-iso-13,14-dihydro-15- keto-PGF2a	8-iso-13,14-dihydro-15- keto-PGF2a
Signalling lipids	Oxylipins	8-iso-15-R-PGF2a	8-iso-15-R-PGF2a
Signalling lipids	Oxylipins	8-iso-PGE2	8-iso-PGE2
Signalling lipids	Oxylipins	9S,11R,15S-trihydroxy-5Z,13E-prostadienoic acid-cyclo[8S,12R]	8-iso-PGF2a (15-F2t-IsoP)				5282263	C13809	34505	LMFA03110001
Signalling lipids	Oxylipins	8S,9R-epoxy-5Z,11Z,14Z-eicosatrienoic acid	8S,15S-DiHETE				40490656			LMFA03080019
Signalling lipids	Oxylipins	9,10,13-trihydroxy-11-octadecenoic acid	9,10,13-TriHOME	9.10.13.TriHOME	X9.10.13.TriHOME		5282965			LMFA02000168
Signalling lipids	Oxylipins	9,10-dihydroxy-12Z-octadecenoic acid	9,10-DiHOME	9.10.DiHOME	X9.10.DiHOME	HMDB0004704	9966640		C14828	LMFA02000229
Signalling lipids	Oxylipins	9,10-epoxy-12Z-octadecenoic acid	9,10-EpOME			HMDB0004701	6246154		C14825	LMFA02000037
Signalling lipids	Oxylipins	9S,12S,13S-trihydroxy-10E-octadecenoic acid	9,12,13-TriHOME	9.12.13.TriHOME	X9.12.13.TriHOME	HMDB0004708	9858729	C14833		LMFA02000014
Signalling lipids	Oxylipins	(+/-)-9-hydroxy-5Z,7E,11Z,14Z,17Z-eicosapentaenoic acid	9-HEPE				16061129			LMFA03070029
Signalling lipids	Oxylipins	9-hydroxy-5Z,7E,11Z,14Z-eicosatetraenoic acid	9-HETE			HMDB10222	14123398			LMFA03060089
Signalling lipids	Oxylipins	9-hydroxy-10E,12Z-octadecadienoic acid	9-HODE	9.HODE	X9.HODE	HMDB0062652	5282944			LMFA02000151
Signalling lipids	Oxylipins	9S-hydroxy-10E,12Z,15Z-octadecatrienoic acid	9-HOTrE	9.HOTrE	X9.HOTrE		6439873			LMFA02000024
Signalling lipids	Oxylipins	9,15-dioxo-5Z-prostaenoic acid-cyclo[11S,16]	bicyclo-PGE2			HMDB0060054	5283043			LMFA03010034
Signalling lipids	Oxylipins	iPF2a-iV	iPF2a-iV
Signalling lipids	Oxylipins	NO2-aLA (C18:3 - 8 isomers)	NO2-aLA (C18:3 - 8 isomers)
Signalling lipids	Oxylipins	NO2-LA (C18:2 - 4 isomers)	NO2-LA (C18:2 - 4 isomers)
Signalling lipids	Oxylipins	NO2-OA (C18:2 2 isomers)	NO2-OA (C18:2 2 isomers)
Signalling lipids	Oxylipins	PGD2	PGD2
Signalling lipids	Oxylipins	PGD3	PGD3
Signalling lipids	Oxylipins	9-oxo-11R,15S-dihydroxy-5Z,13E-prostadienoic acid	PGE2			HMDB0001220	5280360	C00584	15551	LMFA03010003
Signalling lipids	Oxylipins	PGE3	PGE3
Signalling lipids	Oxylipins	8-hydroxy-5Z,9E,11Z,14Z-eicosatetraenoic acid	PGF2a	PGF2a	PGF2a	HMDB0062433	11976122	C14776	34486	LMFA03060086
Signalling lipids	Oxylipins	TXB2	TXB2	TXB2	TXB2
Signalling lipids	Platelet activating factor	PAF(18:2)-adduct		PAF.18.2._adduct	PAF.18.2._adduct
