# Supplementary material for: Metabolomic profiling of microbial disease etiology in community-acquired pneumonia
Source: PLoS One. 2021 Jun 4;16(6):e0252378. doi: 10.1371/journal.pone.0252378 (PMC8177549; doi:10.1371/journal.pone.0252378)
Supplement: S5 Table — (CSV) [file pone.0252378.s010.csv]

S5 Table. Metabolomics data after quality control. ,,,,,,,,,,,,,,,,,,,,,,,,,,,,,,,,,,,,,,,,,,,,,,,,,,,,,,,,,,,,,,,,,,,,,,,,,,,,,,,,,,,,,,,,,,,,,,,,,,,,,,,,,,,,,,,,,,,,,,,,,,,,,,,,,,,,,,,,,,,,,,,,,,,,,,,,,,,,,,,,,,,,,,,,,,,,,,,,,,,,,,,,,,,,,,,,,,,,,,,,,,,,,,,,,,,,,,,,,,,,,,,,,,,,,,,,,,,,,,,,,,,,,,,,,,,,,,,,,,,,,,,,,,,,,,,,,,,,,,,,,,,,,,,,,,,,,,,,,,,,,,,,,,,,,,,,,,,,,,,,,,,,,,,,,,,,,,,,,,,,,,,,,,,,…
X1.Methylhistidine;"X3.Methoxytyrosine";"Citrulline";"Cystathionine";"Cysteine";"DL.3.aminoisobutyric.acid";"Ethanolamine";"Gamma.Glutamylglutamine";"Gamma.L.glutamyl.L.alanine";"Glutathione";"Glycine";"Glycylglycine";"Homocitrulline";"Homocysteine";"Hydroxylysine";"L.2.aminoadipic.acid";"L.4.hydroxy.proline";"L.Alanine";"L.Alpha.aminobutyric.acid";"L.Arginine";"L.Asparagine";"L.Aspartic.acid";"L…
0,20285611	0,001645765	0,058055221	0,007843518	1,375686741	0,039474617	0,580564108	0,001324218	0,001574526	0,026631956	2,645684841	9,649582532	0,001618571	0,107419215	0,003884682	0,010261049	0,077165589	2,458763545	0,315100898	1,267011981	0,523366102	1,073441141	1,828322587	8,279244087	0,020981119	0,001714208	3,379741488	0,007614025	1,457778128	1,406672526	1,255972142	0,006587873	9,772666213	1,411015132	3,959611832	2,503688204	1,919585822	9,005020196	7,311840674	0,002818026	0,001173747	0,000437016	1,474502381	0,00067817	0,050177593	0,053030112	0,002113507	0,63749787	0,0009968	0,000374792
0,238731326	0,001860635	0,055154778	0,002254271	0,75410712	0,014151104	0,17997705	0,003126189	0,003168431	0,02962033	1,145061473	3,218396194	0,001456653	0,076841879	0,001981968	0,005099016	0,060936964	2,285022784	0,172788576	0,790816661	0,319109867	0,296765288	0,699367327	6,817223177	0,02433241	0,001710778	1,034217852	0,006981864	0,808195794	0,738939428	0,514599	0,004316964	5,333083276	0,75677169	1,386805856	1,333853151	1,961994663	5,716770894	4,629628613	0,001557328	0,000841617	0,000749669	0,613653151	0,001747975	0,057402273	0,007707756	0,004013711	0,388966292	0,000854007	0,000273923
0,314203688	0,003785236	0,067974204	0,003739379	1,324778436	0,014670722	0,394350407	0,004979132	0,004412567	0,036026662	2,089155231	5,781485143	0,002511351	0,176692193	0,005682987	0,007618169	0,119352481	3,066630201	0,462486776	2,611951399	0,620670242	0,669048038	1,07214967	10,65378884	0,026767506	0,002713495	3,614401597	0,01610198	1,554218691	1,57270514	1,154279436	0,007049242	7,636680468	1,262132051	3,821890034	2,087556422	2,016029343	6,521795752	7,059744222	0,003295739	0,001459776	0,000881225	1,296611258	0,00130581	0,06275867	0,014555383	0,004546922	0,559460948	0,001586165	0,000278918
0,286504518	0,002076813	0,082651109	0,00659103	1,253660731	0,020946603	0,307229555	0,003284591	0,007027596	0,019144447	2,125237118	4,326361073	0,002897767	0,119146459	0,004623946	0,010018093	0,094841121	3,3944592	0,33405992	1,511989414	0,771980691	0,649277375	1,320644178	7,549260562	0,029903663	0,003233273	2,789803347	0,010368622	1,588325315	2,021734477	1,872290184	0,012345527	11,12349038	1,278553886	3,078421926	3,683308106	2,68284419	9,336344476	7,535695291	0,003482754	0,001981915	0,00067004	1,609475803	0,001398418	0,068673359	0,008288979	0,001827832	0,586611048	0,00164268	0,00034827
0,430955355	0,004654554	0,047185257	0,005913834	1,010119404	0,055111027	0,416430254	0,001599198	0,0025438	0,026605338	1,880652455	3,923825516	0,004471	0,118507384	0,00351219	0,008277674	0,072416347	2,741282593	0,271661481	1,317281112	0,624555339	0,702511566	1,982761876	6,13241282	0,022729118	0,002635375	1,920608776	0,012309793	1,227311756	1,305786592	1,058311007	0,006443388	9,745217093	0,648767393	3,234913546	1,90604662	1,82869967	7,122806388	5,382354943	0,004508051	0,001473622	0,000800562	0,945961059	0,001849615	0,048970804	0,004834864	0,002869063	0,498579003	0,001126315	0,000263432
0,436325371	0,001430663	0,053477479	0,016545338	1,067474872	0,033964755	0,413440661	0,000434009	0,002190283	0,015929483	4,836747425	1,249593126	0,008514031	0,407620996	0,004377988	0,017445471	0,097083225	5,152697037	0,172172415	0,369909214	0,16043864	0,974622506	4,389877196	3,88433475	0,04485351	0,002932393	3,862232893	0,015925966	2,36263385	1,679080744	1,435743499	0,010151916	17,51475398	1,185963011	6,081755482	2,439187717	3,036177101	9,135425974	9,241886027	0,004220549	0,003122936	0,000533772	4,369171445	0,000184403	0,021290542	0,017424753	0,003792737	0,54773454	0,001134648	7,67e-05
0,333295104	0,001815147	0,033809391	0,033010623	1,372043181	0,024840857	0,325891857	0,002571284	0,002698352	0,041867107	1,417257097	3,961586411	0,015684822	0,301861971	0,002824386	0,03073171	0,041844497	3,038570277	0,270578368	1,212489361	0,520917611	0,625583065	1,147250687	8,055801767	0,023062527	0,003262214	3,917659817	0,018911739	1,953951679	1,0951815	0,981740685	0,010318793	8,671454067	0,857072959	2,415893029	1,58760109	2,20440088	6,232950826	7,870933159	0,005636328	0,002578002	0,000549821	1,163063355	0,000764366	0,026747947	0,009427604	0,002643177	0,798869788	0,001481889	0,000294248
0,402372561	0,002165587	0,115081287	0,027230977	1,817577972	0,018257641	0,458097749	0,000146448	0,002556817	0,027804287	6,352303138	0,414820672	0,003984792	0,185070628	0,00706824	0,013323745	0,118449046	7,136039929	0,427049653	0,41027642	0,397699214	1,281030165	6,904304004	2,230434658	0,051165957	0,00388407	4,888629814	0,01207244	2,784631059	2,208478248	2,033862617	0,017533535	23,63332691	1,576902274	8,500172809	4,328817442	3,321878799	9,449018902	11,14268641	0,004652868	0,002912048	0,000587063	6,342712489	0,000114913	0,058595404	0,021570375	0,001221641	0,573755957	0,001921906	0,000304521
0,368587147	0,00160808	0,074145361	0,024097491	1,291659188	0,040286318	0,408027673	0,000438265	0,003450024	0,02567949	3,302770748	1,237561919	0,007999461	0,257189541	0,003419103	0,014273051	0,183490342	5,12181762	0,180155106	0,354427078	0,284640672	0,594688918	4,585666793	3,274961165	0,042096757	0,002453039	2,765334342	0,027761806	1,816769817	1,846600997	0,933728359	0,009544122	12,99128204	1,880987348	4,710599985	2,739712289	4,002399015	10,2902306	7,575166241	0,003628869	0,002418322	0,001552108	3,802362539	0,000187782	0,045056395	0,020296899	0,003947154	0,537141491	0,001275104	0,00022965
0,23571645	0,002148798	0,042487903	0,003722645	0,971262831	0,00922043	0,27170842	0,001794064	0,002635863	0,055239616	2,098166221	3,661347188	0,002017017	0,159423198	0,001842107	0,002494257	0,033302301	2,975291126	0,112533851	1,835995916	0,57922899	1,010804751	1,725596424	7,496292972	0,021312875	0,003359891	1,50013006	0,004371392	1,222280383	1,079419878	0,839775559	0,004577525	11,14045527	0,470911043	3,434081836	1,718826338	1,680469677	5,708572765	5,066938519	0,004657185	0,001362497	0,000387759	0,874507156	0,002745093	0,040997235	0,007679238	0,00335805	0,62804557	0,001705539	9,31e-05
0,273622746	0,001737709	0,061944744	0,018442744	1,208392275	0,030472193	0,253118111	0,001540022	0,00254715	0,030353283	2,18254752	4,636407452	0,001236934	0,185256291	0,003544068	0,010717287	0,058031509	2,805803589	0,216868873	2,072113245	0,703141564	1,304006628	1,90803905	6,66553487	0,020718073	0,002327062	2,373945437	0,009262228	1,400717554	1,039508844	1,039064809	0,006294733	13,41923886	0,852121542	4,414857045	1,700186163	1,230062464	5,423517236	5,868146354	0,002662132	0,001688494	0,000344692	1,239265173	0,002373024	0,036155869	0,009257622	0,00213576	0,366434854	0,001382394	0,000238177
0,291151012	0,002685624	0,054281064	0,005977095	1,420241605	0,011834104	0,29555813	0,001729336	0,002974022	0,020098281	2,245671947	5,241128544	0,001954341	0,230907241	0,00382762	0,006596866	0,099008272	2,952765934	0,27744682	1,608958857	0,604742127	0,772601805	1,490592043	7,151590642	0,019188386	0,0036446	1,730036896	0,012707039	1,199480463	1,107754866	1,093126595	0,010457984	12,68313051	0,945539684	4,157697996	2,728167707	2,529486692	7,023287906	5,247321488	0,001927845	0,001173295	0,000548922	1,417671632	0,000455102	0,041428734	0,014055517	0,001551203	0,585953439	0,001533621	0,00028238
0,510385172	0,00443455	0,091372228	0,029255336	1,093045236	0,012952077	0,334697186	0,003341025	0,006169308	0,034134799	2,777545722	2,479546522	0,011017219	0,151466266	0,006151179	0,009196234	0,159675574	3,670552017	0,342125066	2,904206275	0,717011468	0,517721728	1,004013171	9,615745963	0,022342712	0,003285021	3,341847149	0,012642867	1,2959225	1,874385863	1,549773913	0,006342719	9,168759469	1,399800738	3,027304259	3,314119078	1,928612208	8,452963664	6,545642415	0,006343884	0,003002626	0,001161573	1,288197602	0,001798776	0,068426131	0,036064607	0,000803343	0,471995194	0,002585269	0,000266244
0,308476696	0,001902236	0,090368852	0,006054038	1,37717958	0,010026991	0,245548294	0,003657103	0,010318331	0,043040189	2,236872172	6,331930887	0,0063485	0,176605213	0,003221106	0,01130451	0,063360538	4,203960469	0,235567029	1,714407089	0,505622425	0,651962836	1,596626998	8,076561781	0,022314211	0,003902988	2,117472991	0,016353304	1,159339064	1,435834413	0,922318713	0,007882975	9,653637203	1,002515389	2,921988571	2,417022771	3,052237823	7,030991574	5,670083507	0,002286849	0,001905414	0,000784819	0,969526952	0,001095817	0,028288466	0,019033683	0,005309413	0,594194232	0,001580543	0,000293972
0,258829185	0,002150056	0,040532367	0,020744557	1,18419568	0,018609291	0,337139991	0,004427584	0,008671784	0,038489986	2,425730853	6,071360007	0,003196104	0,094625688	0,002735581	0,006868148	0,06360413	4,605804859	0,242679766	1,999809416	0,770491389	0,910532325	1,195747898	8,806221712	0,021881624	0,003942663	1,996650783	0,012382395	1,180590862	1,242360182	1,558600656	0,011540472	12,03508489	0,911911986	3,188505371	2,351994984	1,204269902	7,400968165	4,539486306	0,006117418	0,002215252	0,000358325	1,204511191	0,000152652	0,02456856	0,007027111	0,004922452	0,769965534	0,002232882	0,000147696
0,273800686	0,001757478	0,05644619	0,006985708	1,775512423	0,030423073	0,384367948	0,002432877	0,003164136	0,031279599	2,169007357	5,263717715	0,00132998	0,161787665	0,005347955	0,010443769	0,069448324	2,913048927	0,518026223	2,219027306	0,682718787	0,947654497	1,144256506	7,925444926	0,022617504	0,003857414	5,101958561	0,029193985	1,849710928	1,788565586	1,879875738	0,013266015	13,96079426	1,129005221	4,38056255	2,453994725	2,365548709	8,935983988	8,356415451	0,002496068	0,002180734	0,000405455	2,044779121	0,001020639	0,038981866	0,015447053	0,001135351	0,530950765	0,001183111	0,000254405
0,463403857	0,002259437	0,068001084	0,02079593	1,250800674	0,007176243	0,242728659	0,001529041	0,002334773	0,032553548	1,198117281	3,947970499	0,004559848	0,21471695	0,003215354	0,008558297	0,057851784	2,352181077	0,260805936	0,697530982	0,439348395	0,386570542	0,91321548	5,58921252	0,019851098	0,004782363	2,151045106	0,024899351	0,969605484	0,767419374	0,869210953	0,010999939	18,07055109	0,664580463	2,08895008	1,507477319	2,769809889	8,928014145	4,886344068	0,00438234	0,003004656	0,000367347	1,957745696	0,001000032	0,021698255	0,017850562	0,000284242	0,651262176	0,001910749	0,000341785
0,229629406	0,002217743	0,051733565	0,003174783	1,454111385	0,016117257	0,27477858	0,003814823	0,00380332	0,020558565	1,969510806	4,770207439	0,001941113	0,174486248	0,004167382	0,007082624	0,065661659	3,196063189	0,383419302	1,955103291	0,678348553	0,660120738	0,783155763	8,483140024	0,022033431	0,004241087	2,451219955	0,015166136	1,300944223	1,275591578	1,310617319	0,00748907	16,60003463	1,050403161	3,243220285	2,251442039	3,294653412	9,574411388	6,208790308	0,003986785	0,001287882	0,000670393	0,928648211	0,001568443	0,045014386	0,020155934	0,001751049	0,362098974	0,001571544	0,000202798
0,311653444	0,001787902	0,04035991	0,009175237	1,173958971	0,006037875	0,293094393	0,002406341	0,004598541	0,052382447	2,359856749	3,577281271	0,002344473	0,240170789	0,002598759	0,007128468	0,059416203	4,58825098	0,234790313	2,279806424	0,98415066	0,750418195	1,117665351	8,04599466	0,03537721	0,002832496	2,804277588	0,008597651	1,282990859	1,826416256	1,506587377	0,006554924	8,77423613	0,704605681	3,20542774	2,894348255	0,812341997	6,61230457	4,680099196	0,003021279	0,002124097	0,000520971	0,944938956	0,001344731	0,025340918	0,011379551	0,004865057	0,41299746	0,001888245	0,000209969
0,275888289	0,0021174	0,08276687	0,005935329	0,993681588	0,021158393	0,33693435	0,00078276	0,001313228	0,021071267	1,959930582	5,54405256	0,003389527	0,139489748	0,004557869	0,007925682	0,047980348	2,689988404	0,183752237	1,549197791	0,512287674	0,928222963	1,891445615	5,860729068	0,019392096	0,002573836	1,817963409	0,009196268	1,485233637	1,255568999	0,845480206	0,007603354	9,786017313	0,823693386	3,588866146	1,691334201	0,963254647	5,506710159	6,545498938	0,004054399	0,001223614	0,000662403	1,073356832	0,001365666	0,039913812	0,012624378	0,00045285	0,568456087	0,001038873	0,000176131
0,331205731	0,001992778	0,104635507	0,004585449	1,113295361	0,019213241	0,171819571	0,002561079	0,004362594	0,023749687	1,606011586	5,839733958	0,002323523	0,153121583	0,002613038	0,014451992	0,051596136	2,644771161	0,263471122	1,840078159	0,525948413	0,590017458	1,820172834	8,339351095	0,020316645	0,00279972	2,589818979	0,013595932	1,18661141	0,906204528	0,950892136	0,004915929	12,01542287	0,842726939	2,834505381	1,578960616	2,510870504	6,156119248	5,308521497	0,003790089	0,001470214	0,000504521	0,900007214	0,001362685	0,046083641	0,013147495	0,002925489	0,534766589	0,001146181	0,000194849
0,2978525	0,001169186	0,065389214	0,0106986	1,338828792	0,014534812	0,384676254	0,000917443	0,00166587	0,039030148	2,769075873	9,821557417	0,001987335	0,151946788	0,00373259	0,01257657	0,084619285	3,627599744	0,338241098	1,26107162	0,734117358	1,333978795	1,993233233	6,803469669	0,02495165	0,003401466	3,13643076	0,023857912	1,507119536	1,413696734	1,55927317	0,009642175	22,81203622	0,938282003	3,892134911	2,780588579	2,757097588	7,867860836	6,394219043	0,003336922	0,00342148	0,000221998	2,260885864	0,001939735	0,027990022	0,017325955	0,002244688	0,717728591	0,001430072	0,000255136
0,202698325	0,001321635	0,078616888	0,006280338	0,996795824	0,019306706	0,299754651	0,003735573	0,005370867	0,029008971	2,284632918	6,09108814	0,00068724	0,08043837	0,003377387	0,016035739	0,059212519	3,693396594	0,415993978	2,707969076	0,689042829	0,854854467	1,261829627	10,94197404	0,027358676	0,002716912	4,924849701	0,014780474	1,899333415	1,784864755	1,621722163	0,009420231	11,17178662	1,331357118	3,729392166	3,175291037	3,120027656	8,88426045	9,547269035	0,001648621	0,001184986	0,000568931	1,357634529	0,00068298	0,059702897	0,025044972	0,002983052	0,369479662	0,001119727	0,000284422
0,204707921	0,00223578	0,088755506	0,004007643	0,800953314	0,013150393	0,526556415	0,001395157	0,001716868	0,049954865	2,752492038	3,181291038	0,002799118	0,072555658	0,002592114	0,008736139	0,063867036	3,406186987	0,095602055	0,546088923	0,369505187	0,72731329	2,395026269	7,210003945	0,021649798	0,002107383	0,819477641	0,009254706	0,987552557	1,055016542	0,604562668	0,003777583	8,337137519	0,978000566	3,618491511	1,866629392	2,855911914	8,099001561	4,817515314	0,001798433	0,001078948	0,000882616	1,258329789	0,003354311	0,045105434	0,015436198	0,000290456	1,04719702	0,001577305	0,000139024
0,411899041	0,002103461	0,048189875	0,010661852	1,692830855	0,017291548	0,313058043	0,002004447	0,003478935	0,046066402	3,224303946	11,35380437	0,003546832	0,177513314	0,003327655	0,013437453	0,088407746	3,69376313	0,271519275	0,607253853	0,851004676	1,573704312	2,523590026	6,755118061	0,021934331	0,003955711	2,273728048	0,040797097	1,395823283	1,130752448	1,36694808	0,009023286	22,00178558	0,802807955	4,726932565	2,056471393	2,362124611	6,315720925	5,940671694	0,003051669	0,004035567	0,000302536	2,987650984	0,000743058	0,026142635	0,011068652	0,002420657	0,787248701	0,000995884	0,000122025
0,260696977	0,001655872	0,055847009	0,021545697	1,288803726	0,018804559	0,413937024	0,002940337	0,007302008	0,030404746	2,700381521	6,724739589	0,003646267	0,143997915	0,004868425	0,01064718	0,082962181	4,17363162	0,456717828	3,127404913	0,86823359	1,228732533	1,753321615	9,057280096	0,032323796	0,003302658	4,988640898	0,026540409	2,188163352	2,50890396	2,096444818	0,016047625	12,6326626	2,994804642	5,333731685	3,950563372	3,185080793	14,31823687	10,37081862	0,001218508	0,001659632	0,000483833	1,517872467	0,000520778	0,037789765	0,063207754	0,002969885	0,460691458	0,002449388	0,000404398
0,297349625	0,002150635	0,078631039	0,018141102	1,696405906	0,034059383	0,312742439	0,001638687	0,003441287	0,031225334	2,536196871	5,158056008	0,001968174	0,150680328	0,004405043	0,009542261	0,063508238	3,473025361	0,334938309	2,417801804	0,745624499	0,956475723	1,834122962	7,387725132	0,022614819	0,003733449	3,289703185	0,025020846	1,608329383	1,50184635	1,496873701	0,012403638	14,99991137	1,340907462	3,643890201	2,36118651	2,272951402	9,587137123	7,406284173	0,003796304	0,002004934	0,000591703	1,270093405	0,000932267	0,033197861	0,033736403	0,001213424	0,443600338	0,00375046	0,000356891
0,547754333	0,001566189	0,088216533	0,041254721	1,412937847	0,033810059	0,241591872	0,002745949	0,006688193	0,031961446	1,767636561	7,848359282	0,007958225	0,154840371	0,006086243	0,009122366	0,074914421	3,393430029	0,219768967	2,228473524	0,562234296	0,677039567	1,877480946	6,653309514	0,02907191	0,005899553	1,915865263	0,017427654	1,111176927	1,538077987	1,319406499	0,015208017	11,50425243	1,133499111	2,149954903	2,008871935	0,982125237	6,950445883	4,906875852	0,006420172	0,00180069	0,000705902	0,873186683	0,002804575	0,039082276	0,017263108	0,005962941	0,983866654	0,002405413	0,000194074
0,399588882	0,002015816	0,079942289	0,030672093	2,219922526	0,002745968	0,510887924	0,001425205	0,003726797	0,048534763	4,739486976	11,07115543	0,002339809	0,310416705	0,008063819	0,008148316	0,080781512	4,339720784	0,36027733	1,990801523	1,438839609	2,594357194	4,501674137	5,906765116	0,027005479	0,004609757	3,24171761	0,027021691	1,722736531	1,42429339	1,306501255	0,010505095	19,3394593	1,086855965	6,467177793	2,463113079	2,235653689	7,004294224	7,902640416	0,002939591	0,002115549	0,000353933	2,759760078	0,001808849	0,038716282	0,017974722	0,000935994	1,063557729	0,001521227	0,000305701
0,422623049	0,002049138	0,073441687	0,037880682	1,920831847	0,015321838	0,31634206	0,002437176	0,004514132	0,024640514	3,108037686	6,079757216	0,005581738	0,188786743	0,005025774	0,010780203	0,08751733	4,019628956	0,48599185	1,848894322	0,683902568	0,960143893	1,489675702	7,741537081	0,024046196	0,005217782	3,334240943	0,042221607	1,713659882	1,879345919	2,060604433	0,0130376	20,49820764	1,464685862	4,435310697	3,389707572	1,808745895	9,201781539	6,953556569	0,004972151	0,004835918	0,000378865	2,0092426	0,002044106	0,034213643	0,03925359	0,001602947	0,362980869	0,003683802	0,000283308
0,262306231	0,004197738	0,070533879	0,028770415	1,272995571	0,012062465	0,40039281	0,000507066	0,002491963	0,024623891	4,660577396	0,314002593	0,002546132	0,237596052	0,004739607	0,018904534	0,125234048	4,99794627	0,323074165	0,47054082	0,343546771	0,847637518	5,20499216	3,842035278	0,039732889	0,004470889	3,940071757	0,02592682	2,028721842	1,590016417	1,299608107	0,010382575	16,185208	1,488240734	5,60013813	2,780514253	2,991205384	8,584108087	8,612565613	0,003429646	0,002471591	0,000487518	4,855565741	9,33e-05	0,046453013	0,016054378	0,002090297	0,259775169	0,001015426	0,000185031
0,203432753	0,00270552	0,055536324	0,001413828	1,02097695	0,023911224	0,151009556	0,001760434	0,001723751	0,027942135	2,210942274	6,54329511	0,001260724	0,101658813	0,002085028	0,003142027	0,042554807	1,840700979	0,084407105	2,069087996	0,351075798	0,782813708	1,143566132	6,212787702	0,01964313	0,001216791	1,63600605	0,005453944	0,914916399	0,957324452	0,575994927	0,003055949	5,071303243	0,510909394	3,740283849	1,863641826	1,734220226	3,594631957	3,341031183	0,002463613	0,000897238	0,000555626	0,480908341	0,000551977	0,103528667	0,005456902	0,009204501	0,192250777	0,00087311	0,00015247
0,258498244	0,001831851	0,102363633	0,002903066	1,029810176	0,031630795	0,320788521	0,004058471	0,00634259	0,029843435	2,371822488	6,759884074	0,000966463	0,248217266	0,004110606	0,008979779	0,080431322	4,124412775	0,248403256	1,998551455	0,558381347	0,697594088	1,489645215	12,63149197	0,027178948	0,003130723	3,400987143	0,013000459	1,609525651	1,824402253	1,470589489	0,006591049	10,06945813	1,414773453	3,763282105	3,426010951	3,340861034	9,069438475	6,815944809	0,002057674	0,000862114	0,00081196	1,10761326	0,000682324	0,044591447	0,018007799	0,002819223	0,555374283	0,001231482	0,000438816
0,386303014	0,001276847	0,090108777	0,32457732	1,082319277	0,100560795	0,445337977	0,000528863	0,003321632	0,02167614	4,726763653	0,687489204	0,002483112	0,342423242	0,010530503	0,016992469	0,223396465	4,923571547	0,664895017	0,314653699	0,20156321	0,528834288	4,636116534	3,503498678	0,037001755	0,006234776	5,029232865	0,019121892	2,140660919	2,423374124	2,94935706	0,035457921	21,1917785	3,631871023	6,705051602	4,374131093	2,648431592	8,652749731	10,68515619	0,003428947	0,004830283	0,000512187	5,950588348	0,000676275	0,079880742	0,069055277	0,002016815	0,637571997	0,001859568	0,000544834
0,285962793	0,001141884	0,058105188	0,013955599	1,514954385	0,008129865	0,378340325	0,002392857	0,005261216	0,028863126	2,728186588	10,39971665	0,00228963	0,129148444	0,003770368	0,010388648	0,043978801	4,132359743	0,269538487	2,215077801	0,69509534	1,531182843	1,926147051	7,447900305	0,028804854	0,003293799	3,360356903	0,012214175	1,776686477	1,621641986	1,442075327	0,007417585	13,20147639	0,893824432	4,604990638	2,349100007	2,284757687	7,317222112	7,175534203	0,001667254	0,002642449	0,000417766	1,941799483	0,000724207	0,038407681	0,008721833	0,002868551	0,769001558	0,001719328	0,000229131
0,244174585	0,001920223	0,103275714	0,038286764	1,215385292	0,028296141	0,290385285	0,002275648	0,00244511	0,03369064	2,970714135	4,864039757	0,001436016	0,142164683	0,005991261	0,014869388	0,087884994	2,615764528	0,458826792	2,17437933	0,804980353	0,771790947	1,747717297	9,170592855	0,025018097	0,002812544	4,305174401	0,023446997	1,919433716	1,490609982	1,115906594	0,009110794	11,91558546	1,152931564	3,689202712	3,247969899	1,721287386	7,005746111	7,487232972	0,00237613	0,001593094	0,000475185	1,056003665	0,000517133	0,043877987	0,014430983	0,003770478	0,604938303	0,002614386	0,000516455
0,250230734	0,001679658	0,064701765	0,004864517	0,995214449	0,013898918	0,309057655	0,002216468	0,002465945	0,039289583	3,23841092	4,497238359	0,001241994	0,119234284	0,003451165	0,006818551	0,073353499	2,953101628	0,218800678	1,97196787	0,606134483	1,437019166	2,486917069	7,732942035	0,024100162	0,003028221	2,601143502	0,005295536	1,535648966	1,338535949	1,145989745	0,008665391	11,77583026	0,896074062	5,129999336	2,172442711	1,273478206	6,023441509	6,211767464	0,002807872	0,001377055	0,000420925	1,488550989	0,000411448	0,039838786	0,011053436	0,004433442	0,942403691	0,002151373	0,00016466
0,22743252	0,001118618	0,071097662	0,006497792	1,076802602	0,022890235	0,447948213	0,000544372	0,003263869	0,023610443	4,891353502	1,016671053	0,001283887	0,111699129	0,004049155	0,008760507	0,086443847	4,843915289	0,410945481	0,439748673	0,445461871	1,989295113	5,225558485	3,144973916	0,036796721	0,002394112	3,734089381	0,006318848	2,231940822	1,756260701	1,644376952	0,011367115	19,33921769	1,235179602	5,961292346	2,616496975	2,345732772	7,431592055	8,838937035	0,003969735	0,002005617	0,00048363	4,653923866	0,000840915	0,042826499	0,0079979	0,001755314	0,531176182	0,001275552	0,000160139
0,317818843	0,009085296	0,073529014	0,027663813	1,082653707	0,078627565	0,341300753	0,003989191	0,002754962	0,042740502	2,2639031	3,717787575	0,002436062	0,150655099	0,004218165	0,010620122	0,154582665	2,784595995	0,47670574	1,65562388	0,697160958	0,596825446	0,927551406	11,02740929	0,019759266	0,004566028	3,452881847	0,02030344	1,351571973	1,608436554	1,249159618	0,013718142	9,872436192	1,421092808	3,049524284	2,37327795	2,485436149	14,74608063	6,547138646	0,005666456	0,00159005	0,002290106	1,978558306	0,003696277	0,05545647	0,039104002	0,003362364	0,801957512	0,002073788	0,000248144
0,445931093	0,002084654	0,06930897	0,040349906	1,839052531	0,011495197	0,319818172	0,001384568	0,002337626	0,031350679	2,183698581	5,457912515	0,004859623	0,329516237	0,00374137	0,026460148	0,056597868	3,595253395	0,368417086	2,112872772	0,633438156	1,231164041	1,39449088	7,331203734	0,022565339	0,003219651	3,501203505	0,015700395	1,68069932	1,37540967	1,296079426	0,007349714	12,32999485	0,816921613	4,309748154	2,595476049	2,709364631	8,230913378	7,636592468	0,00387576	0,002303149	0,000238801	1,755734675	0,000875754	0,036876069	0,014108736	0,003566388	0,603323511	0,002302185	0,000228176
0,245169314	0,000818772	0,069994506	0,022799919	1,176851661	0,013064437	0,269082071	0,002228441	0,00310133	0,029030071	1,428921745	3,529542342	0,002402447	0,170949158	0,002874271	0,023822115	0,04898285	2,705797512	0,261401952	1,982075792	0,44967321	0,592262942	1,362783742	9,27441947	0,017629313	0,002555657	2,660387018	0,015258113	1,304244293	0,845679013	0,845373308	0,005877061	14,31019142	1,050747531	3,279503379	1,416402044	2,275556887	4,39454212	6,072093669	0,003238167	0,000951768	0,000228816	1,18186677	0,000772002	0,030343588	0,006874255	0,001794421	0,597151421	0,002287291	0,00013909
0,225903669	0,001391429	0,129385884	0,005788925	1,359202833	0,015732866	0,211762004	0,002696763	0,004692599	0,03447752	2,785407509	5,667878813	0,001742644	0,115528846	0,012292651	0,014533903	0,252633545	3,625598874	0,403792164	2,305183875	0,775340585	0,969193048	2,734659519	8,046018164	0,02353419	0,002497706	4,553777816	0,009017213	1,875453606	2,0004334	1,527534186	0,009015936	12,23097693	1,917049886	4,650976707	3,272996795	2,952645829	9,467653751	8,694663391	0,001891904	0,001317289	0,001530335	2,098616478	0,000366614	0,072405961	0,017675921	0,004180048	0,399289014	0,001553647	0,00021834
0,266323649	0,001371081	0,084651626	0,011071313	1,40408984	0,018434523	0,295878093	0,002758373	0,004373896	0,036260876	2,882339246	6,282788654	0,001180066	0,167041068	0,003460812	0,008421908	0,142405339	3,287252428	0,337495978	3,070115803	0,931479505	0,955613056	2,752444266	9,87097457	0,024325791	0,002093736	3,641642976	0,010316312	1,794580596	1,559667373	1,327661773	0,005544436	15,30045142	1,252135145	5,341120894	2,647729751	2,075501726	7,763855831	8,337015661	0,001899994	0,001392157	0,000599811	1,154545533	0,001168035	0,04441481	0,01697039	0,004461744	0,470116986	0,002452917	0,000267408
0,328222997	0,002910225	0,132471854	0,018846875	1,218436864	0,046502071	0,324499907	0,002161293	0,001986087	0,026477528	2,404605768	2,893760801	0,004823907	0,096830817	0,004502334	0,020879697	0,047202816	2,548448806	0,279486375	2,178504545	0,794194125	0,966268082	1,246469783	7,902464408	0,034205532	0,005695666	4,059237184	0,020613015	1,679434518	1,766144858	1,485892569	0,008062358	9,253437584	0,89912395	3,453431649	2,975752817	1,639792983	7,311741879	7,628329012	0,005951596	0,003779459	0,000200312	1,701366752	0,002196285	0,035405671	0,018530997	0,005340926	0,476056015	0,00237928	0,000290335
0,219952158	0,0012158	0,08940139	0,004570726	1,173614005	0,024319435	0,255084859	0,001557179	0,003009764	0,026009104	3,527560617	10,48002865	0,000618066	0,13347533	0,003549479	0,007747605	0,105277253	2,744323634	0,439330674	2,265403424	0,652023568	1,228866781	2,85889185	6,459074117	0,025395358	0,001982475	3,653346574	0,005913933	1,894752562	1,37410302	0,977008683	0,007092419	11,34237965	1,631325506	5,400274694	1,853604002	1,760244466	6,267254793	7,139466978	0,001935117	0,000723557	0,000528472	1,448686943	0,000302714	0,03771584	0,007950784	0,003246043	0,42938444	0,001842106	0,00014137
0,203230499	0,001123142	0,054589684	0,005948581	1,187627711	0,010256774	0,488310198	0,002152622	0,002957992	0,038003447	3,417539824	16,34451785	0,001209623	0,101635671	0,003284609	0,009880883	0,086040131	4,266230569	0,506087094	0,750908649	0,813282749	1,31033403	2,282165688	7,621451837	0,033058519	0,001940169	4,551801752	0,019978308	2,062253377	2,274812766	1,952272336	0,009070097	14,00320715	1,150017123	4,840767411	3,27714421	3,0903008	11,05405423	8,300964359	0,001484414	0,00136289	0,000600366	3,087887879	0,001977943	0,035172467	0,01291455	0,002219306	0,526642726	0,00072111	0,000156935
0,215439511	0,0017685	0,099979635	0,007101436	0,984437803	0,011763153	0,311905423	0,001964337	0,004288178	0,026516029	2,493492277	8,152784195	0,001754963	0,159628348	0,003911031	0,0115214	0,071287639	3,174241378	0,470096914	2,791569619	0,652615634	0,967681333	1,871880333	6,917390775	0,023574619	0,002310222	4,452550914	0,018877652	1,991420842	1,818783119	1,206221145	0,006566273	11,66310325	1,431750122	4,862571496	2,362911488	2,36076976	7,779494289	8,731675172	0,002704234	0,001410142	0,000482517	1,321113862	0,000402043	0,072142162	0,012951592	0,00251009	0,465119987	0,002147984	0,000293423
0,232335518	0,001574136	0,093426887	0,007929038	1,690700971	0,011491567	0,377219565	0,002405609	0,006361496	0,032239024	3,978155389	15,38179478	0,001545324	0,217677583	0,004504533	0,014770028	0,068516781	3,995492042	0,453333861	3,353222652	1,220398117	1,862593248	3,935305357	7,334081089	0,030976219	0,003132537	4,480739769	0,011352399	2,14489554	2,041786575	2,077048671	0,009434382	16,70567004	1,397091781	5,812952752	2,948625437	3,625322872	9,877598503	8,867831134	0,002293575	0,001661061	0,000486063	1,545077485	0,001419761	0,04198706	0,014112903	0,0027429	0,851398539	0,00203229	0,000249418
0,333309453	0,002324817	0,090484854	0,025472008	1,566772147	0,013280258	0,288486161	0,003423378	0,003876141	0,032917851	2,300725313	4,988828575	0,002199825	0,308176395	0,004373056	0,012299869	0,055786967	2,889379356	0,39436475	2,357819105	0,728245169	0,70043614	1,221053393	9,432692266	0,023650081	0,004769512	3,82081411	0,011079377	1,532822147	1,538301833	1,672088557	0,008784615	10,44188693	1,0792355	4,120858665	3,287690523	3,088017816	9,177908198	6,962146126	0,004819543	0,001591053	0,000815091	1,340552604	0,000726753	0,057164438	0,01576312	0,002057123	0,680551603	0,002554875	0,000212273
0,255430513	0,001205239	0,059039014	0,006757975	0,934217993	0,010181729	0,293537002	0,001270557	0,003964878	0,041943784	3,032616451	7,45421589	0,000935792	0,134218821	0,002405622	0,004742302	0,095528195	3,107881104	0,10316816	1,888159433	0,642040093	1,260345856	2,979147814	6,660215239	0,024985316	0,002434043	3,184454674	0,013980291	1,532828853	1,132620488	1,034153774	0,007795691	13,01464778	0,90686485	5,095141815	1,809881267	0,913826192	5,462537696	5,838067376	0,001830101	0,001146136	0,000447061	1,195780246	0,000360555	0,021688746	0,005734537	0,002150631	0,804370165	0,001377831	8,09e-05
0,281199661	0,001684697	0,116419471	0,005264812	0,70089642	0,008539347	0,190432227	0,000785736	0,000933228	0,020242753	1,577732256	4,122447074	0,001567724	0,069755137	0,003341152	0,004495579	0,046271338	2,190246687	0,189429433	1,914096297	0,505532707	0,682447308	1,415611378	6,22613938	0,0234471	0,00194415	2,420902855	0,007089084	1,036458429	1,557928472	0,877224653	0,007288079	8,760652966	0,772266642	2,701377867	1,763729253	0,929234548	4,27525446	4,416036181	0,004820074	0,001339507	0,000420177	0,806952201	0,000639976	0,054378909	0,010550475	0,002842079	0,50946636	0,002081837	0,000282806
0,278456813	0,002019718	0,09307133	0,004963764	0,018543564	0,01807424	0,283604948	0,001379308	0,000854423	0,004352862	3,473659489	11,50977995	0,000960552	0,004371309	0,004904104	0,007439763	0,0652871	2,817745841	0,391088985	0,094076844	0,603778566	0,872438677	2,165062469	9,172105307	0,027876665	0,002309235	4,594334729	0,012398935	1,679147481	2,317052265	1,542471903	0,007271422	7,87892234	1,535387231	5,461835882	4,180483817	2,437080723	8,01985885	7,38168032	0,002344938	0,001045104	0,002006051	3,63200181	0,001758617	0,153876054	0,022093849	0,001895662	0,648239064	0,000301649	0,000347641
0,223263977	0,001080156	0,084721392	0,015587304	1,366009855	0,026043903	0,448409258	0,001958424	0,005674338	0,027168334	3,828237991	3,794407483	0,001550107	0,109157191	0,005366522	0,023766328	0,11466685	3,955554285	0,525679535	3,404461759	1,249792149	1,270030567	4,256492319	8,003574708	0,030006353	0,004477089	4,929804543	0,012186104	2,121608224	2,060944267	2,216314956	0,014734458	16,41113452	1,855858606	5,129221404	3,501028793	2,409978634	9,000026331	8,767647999	0,002515778	0,002089116	0,000526089	1,595262831	0,002448747	0,066547328	0,0322607	0,001366436	0,723885639	0,001724461	0,000265531
0,238007352	0,001765091	0,0687375	0,00519154	1,234055141	0,011739487	0,290204662	0,001406254	0,003878402	0,033497555	2,261875696	4,144913671	0,001764518	0,162381531	0,005622284	0,014110073	0,07576927	3,211128576	0,442325112	2,148676773	0,666840402	0,99538532	1,381462775	6,672483265	0,022466546	0,003537558	3,866420185	0,016262298	1,6542298	1,548579513	1,493046068	0,009451758	14,55137405	0,978814148	4,299707382	2,414463118	3,720715702	9,540036471	7,85992546	0,003031021	0,001526414	0,000486146	1,229877521	0,001359307	0,038918151	0,012851769	0,004394786	0,739126222	0,001072383	0,000164589
0,26918452	0,0017704	0,083951562	0,006680647	1,248850402	0,008732496	0,345372138	0,003876852	0,006979201	0,034227809	2,936721073	9,556385469	0,001406841	0,133927974	0,005572894	0,014418924	0,139659567	4,137783248	0,260115049	2,989429561	0,831160283	1,262350397	3,822410401	9,338424218	0,034455202	0,003570467	4,475182905	0,011474593	2,003353174	2,299147424	1,483063548	0,010067764	13,56735606	2,512156706	5,353478648	3,43834638	3,308859474	11,04345079	8,940957386	0,001134531	0,001036472	0,000798598	1,733175542	0,000733515	0,043634234	0,051528152	0,004055318	0,638045586	0,001844413	0,000306617
0,190323263	0,000983037	0,070414625	0,00218764	1,203813765	0,002796496	0,261002624	5,47e-05	0,00100433	0,016094166	4,857990434	0,373084504	0,00087177	0,136710239	0,003690614	0,008712041	0,073266424	4,683318129	0,148985124	1,842473162	0,426640211	1,176020013	7,54043461	1,031420014	0,03703689	0,0022252	2,344540517	0,006183725	1,719642284	1,710627341	1,238862455	0,006126185	13,42883889	1,260132147	6,701559649	2,989545049	2,800332946	8,159647701	6,761349446	0,002685256	0,000841451	0,000734828	3,315258401	0,000155829	0,041459974	0,016635819	0,007876618	0,463618671	0,00172196	0,00020587
0,268537498	0,001637759	0,060304099	0,007609116	1,370682809	0,013851538	0,59393703	0,000731061	0,003334689	0,030176975	4,976857886	4,467582601	0,001038986	0,182928612	0,004992517	0,011025034	0,094011012	5,730180991	0,293774723	0,495647093	1,443847774	0,83477623	5,796517561	4,834008108	0,048698844	0,004047324	4,600568201	0,019907743	2,152324976	2,085763075	1,609402237	0,017460219	16,29907485	1,787583299	6,362049428	3,639385421	3,160633222	10,88199445	9,528419884	0,001448778	0,001191902	0,000438757	3,894212337	0,000577981	0,035758585	0,018460692	0,001252122	1,159701782	0,000984913	0,000240728
0,291760556	0,001375489	0,097013827	0,00807723	1,225361632	0,015533397	0,274695919	0,003164106	0,004808599	0,023340917	1,64247951	4,201872332	0,002196717	0,080332187	0,003610371	0,02496251	0,066198924	2,861170515	0,593351797	1,881656167	0,693420631	0,372828906	0,754490266	6,756075637	0,025469908	0,004642678	4,434422084	0,017293576	1,880476409	1,546967991	1,855929041	0,009740532	15,11649523	1,402157471	3,152143267	2,871016037	3,212168103	10,89951068	7,971575022	0,002950635	0,001792095	0,000771185	1,586384403	0,003641468	0,052070201	0,033271581	0,003543401	0,442303931	0,00161844	0,0003077
0,246329014	0,001298099	0,06836069	0,032618232	1,272171347	0,014871567	0,320611671	0,00320136	0,004976802	0,034321225	1,961724952	5,240973807	0,001236604	0,140916213	0,005648516	0,012302095	0,13975249	2,340811238	0,772777255	1,778393314	0,596281737	0,922437605	1,417383625	8,429256318	0,01926783	0,003877497	3,273665909	0,015773691	1,46244	1,114096017	1,202634299	0,007934789	11,36461201	1,9147056	4,327057554	1,900688992	1,370149617	5,65703698	7,183477596	0,003392524	0,001821994	0,000559359	1,331479162	0,000945724	0,068504343	0,0328002	0,002512109	0,394275872	0,001569839	0,000295202
0,258372281	0,001442175	0,051856522	0,020859722	1,370249799	0,025055605	0,282231667	0,005008571	0,005718648	0,050864368	2,096963009	3,39881942	0,001374516	0,209567069	0,003226303	0,009791622	0,098630049	3,192010017	0,400673221	2,20466674	0,904498081	0,574240533	0,733534574	8,930203613	0,02476602	0,003466648	3,958787756	0,01335682	1,537832657	1,540899417	1,663063799	0,009408111	13,78760281	1,494107492	3,803643497	3,077122567	1,741708579	6,685976641	6,084196398	0,00258081	0,001653524	0,000286146	0,85939289	0,001229286	0,032905471	0,014531565	0,001724436	0,537682644	0,003060095	0,00016224
0,317497647	0,003037643	0,143415207	0,004305753	1,495257021	0,014716116	0,274264419	0,003431543	0,003461139	0,042481074	2,018353356	3,000148743	0,003885936	0,16577481	0,002731006	0,01025797	0,093810076	3,172165445	0,187428823	1,232293563	0,482890436	0,508975309	1,092810065	8,967853143	0,020470537	0,003076762	1,820907024	0,010958048	1,120617999	1,126939364	0,831492894	0,004556436	7,527694107	1,435888983	2,698498457	2,223683398	3,774993447	7,513569869	5,416748622	0,003080502	0,001547759	0,001448248	1,10851235	0,001607884	0,085939705	0,035986216	0,003293606	0,572617157	0,001372081	0,000188589
0,961527505	0,003938078	0,087887763	0,009959853	0,792683411	0,098508399	0,331998125	0,005778163	0,008870072	0,09204229	1,820929898	2,79098463	0,016663132	0,098578834	0,003714892	0,009041139	0,107356591	4,421595424	0,226011865	1,022112073	0,637405687	0,243621172	0,918313457	10,57149042	0,034839693	0,004746479	1,156640785	0,015376764	1,025310312	1,290159521	0,974292208	0,007650526	10,33736327	1,367872237	1,363545618	1,41014757	0,646627715	8,303014136	4,615057989	0,029554716	0,002207367	0,001662469	0,768988769	0,003819291	0,04410925	0,011896422	0,001895096	0,986149076	0,001776617	0,000353533
0,223772469	0,001492439	0,092392876	0,004509815	1,121779193	0,010019438	0,331709878	0,003732071	0,004606367	0,045387756	2,922065218	5,906009809	0,001145518	0,203713121	0,003972955	0,013419954	0,070612837	2,140808546	0,354805551	2,035655149	0,718866817	0,952039566	2,549612389	7,436384504	0,028720009	0,003388115	3,430013226	0,015877017	1,710623553	1,312889206	1,061219902	0,009402002	12,5918094	1,377421758	3,907996554	2,818979789	3,02087105	7,224888043	6,571448417	0,003577597	0,001241063	0,000564577	1,597144834	0,000983603	0,043958918	0,018301461	0,001856041	0,803795106	0,001976971	0,00043561
0,618439161	0,00732063	0,161783506	0,076791205	2,352754579	0,039857464	0,769176828	4,53e-05	0,001262957	0,019389554	4,948575887	0,267561979	0,011853021	0,786173694	0,00652603	0,007629343	0,232674987	4,920033455	0,45065274	1,749230576	0,660765001	1,907357591	10,46887479	1,378991113	0,072707539	0,004571887	4,238912867	0,028544104	2,136864656	3,319917471	3,02484449	0,036133959	18,22388258	2,115066067	8,096511618	5,031309489	3,871695941	17,12530114	7,736144226	0,007378621	0,004515745	0,000915779	4,19766556	0,002225788	0,074201504	0,075886797	0,002468297	0,845674725	0,001517512	0,000611857
0,417586559	0,002152587	0,067867783	0,023031181	0,863002108	0,136036025	0,599050844	0,000331793	0,002273218	0,011643682	2,625017489	0,38971753	0,003186871	0,252705069	0,008912474	0,01075987	0,14709489	4,550119454	0,76245874	0,865552888	0,477947207	0,608848611	4,721446158	2,996814384	0,026581697	0,003574185	6,198481261	0,025310257	2,150452013	1,695644626	1,752856887	0,013809717	10,27278065	1,761887371	3,424350612	3,321411545	1,585595473	8,238518209	8,162759968	0,004210563	0,003728262	0,000610331	2,107087376	0,002811522	0,059699383	0,045232034	0,001762691	0,539409656	0,002044544	0,00074979
0,288945213	0,001260859	0,124874982	0,069779736	1,098523577	0,02637243	0,3457554	0,002179698	0,004761354	0,031370416	2,291068844	9,26590078	0,003052825	0,0918776	0,003650048	0,061962613	0,068602397	3,487796136	0,351315397	2,224943531	0,576739047	0,953372584	1,763131652	6,512699138	0,02316517	0,005512733	2,519405973	0,023615892	2,067855529	0,781193221	0,995319211	0,007702443	23,88988435	0,853654033	3,80184324	1,660923165	3,575615267	6,759615613	10,47907842	0,001364596	0,002319936	0,000156249	1,657052923	0,000424243	0,036312609	0,012908632	0,005120938	0,732077096	0,002110469	0,00011137
0,259157219	0,001671915	0,067905801	0,008867059	1,140786728	0,010983225	0,258882203	0,002505731	0,005182144	0,054257677	1,832263955	4,652598451	0,002609961	0,21060374	0,003461485	0,009744779	0,073419016	2,92116428	0,23553998	2,871477983	0,603265618	0,811316437	1,52313537	7,160320306	0,023121037	0,00176032	3,44262288	0,010907656	1,48487782	1,516032193	1,165799454	0,0054895	8,865795347	1,14676614	3,933312622	2,117307279	1,988792752	5,977392123	6,182124868	0,001670884	0,001078907	0,000626237	1,226465237	0,001362052	0,046331956	0,010053625	0,00344327	0,357152254	0,003414308	0,000143442
0,238715074	0,002406223	0,17147981	0,004043621	1,286524139	0,036949241	0,462307713	0,002789377	0,003599901	0,058212574	3,911865571	9,127538119	0,001547727	0,155649744	0,003519961	0,011370358	0,086598732	3,272487204	0,323315495	2,4942409	1,007415683	1,659533266	3,675106291	9,111178742	0,035640078	0,002641113	3,847992337	0,012171476	1,824618516	2,127998026	1,292582085	0,00805175	12,85295322	1,814870032	6,420077897	3,257172635	2,549394438	11,33659898	7,910085777	0,003703793	0,001452012	0,00120339	1,88285857	0,000965301	0,220263679	0,021491106	0,003119451	1,224089295	0,004150767	0,000383422
0,319422993	0,000909888	0,091936445	0,01644819	0,860284053	0,012862415	0,226468834	0,002506719	0,006597644	0,053094093	2,133998742	6,677113375	0,001767282	0,126377891	0,003013511	0,010845527	0,059889951	3,889152932	0,448673897	2,070004351	0,53222846	0,760593289	0,874289341	6,94670164	0,031108321	0,003972917	2,992076183	0,012206857	1,471398571	1,095275979	1,619510463	0,010526671	10,53022282	1,108966954	3,014437624	2,174543126	3,309808538	6,783157968	6,401498586	0,003452917	0,002911599	0,000366404	0,655928363	0,00262749	0,02280526	0,014276001	0,003231003	0,272532339	0,001840236	0,000203436
1,156866727	0,003521493	0,109509965	0,028888965	1,800038492	0,154048741	0,720643801	0,000369678	0,000931965	0,030605476	4,571975013	0,355040941	0,03247276	0,311332007	0,007273654	0,03304749	0,167282467	5,287451086	0,497024829	1,10110607	0,335910673	1,755038226	4,213918763	8,45155481	0,058471718	0,011522084	6,620272052	0,037291052	2,729562338	3,167726549	2,603292049	0,017007851	16,63259195	2,876519946	6,360841656	3,752881661	2,654643141	12,20724844	9,835341563	0,018107433	0,006345277	0,001009214	5,371551473	0,000334854	0,068208646	0,022864779	0,0041249	0,737301889	0,00141822	0,000401819
0,376833256	0,003582309	0,156252138	0,005491284	1,142839613	0,02625068	0,272710948	0,002672823	0,003400435	0,027904027	1,990236948	5,957018606	0,008993106	0,202140033	0,002842551	0,00902767	0,107498449	3,025953776	0,211213727	2,438716213	0,615624132	0,571071089	1,357426497	8,384156937	0,028534827	0,002702931	2,277504973	0,021857021	1,217225567	1,244137889	1,009617436	0,005597488	7,953128279	1,369985875	3,219686535	2,31276349	3,362136067	7,234461356	5,903566482	0,005195821	0,001633784	0,001173609	1,053831596	0,001241817	0,048040013	0,015576379	0,005296228	0,595409789	0,002152047	0,000291133
0,335852981	0,001663764	0,070546289	0,00591609	1,321466081	0,005263762	0,276295472	0,001764101	0,006550872	0,030130782	4,293440549	4,336301333	0,001566595	0,117012942	0,003130956	0,005662654	0,055260817	4,678558668	0,315788256	3,339595037	1,097504733	1,339312873	2,761325288	7,295538769	0,025089989	0,003015003	2,39768319	0,017310128	1,520009088	1,316644635	1,398272632	0,006366547	16,98637976	1,265998259	4,7954754	2,29222641	2,017500467	6,768432182	6,140315524	0,004781656	0,002147912	0,000293338	1,364273139	0,000612132	0,026956964	0,013817648	0,003913321	0,375503256	0,002115326	0,000232313
1,052651455	0,006676447	0,211115237	0,024398862	1,382046058	0,049980238	0,402560446	0,002326095	0,003512509	0,049522989	2,207948805	4,131211367	0,03211033	0,163241446	0,012460288	0,019145284	0,093839676	3,647367563	0,082265371	1,757643764	0,527599108	1,06531869	2,758610536	8,540147524	0,023737752	0,006696852	1,762630648	0,011983541	1,24935313	1,306811902	0,720123636	0,015300904	11,48386946	1,075363632	2,840740047	1,463718037	0,728683651	5,666912376	5,817177639	0,004067499	0,003869493	0,001109334	1,363008038	0,002622662	0,043869818	0,01507665	0,004199291	1,484450747	0,002949664	0,000328932
0,2885481	0,000707681	0,059245777	0,009240435	1,290805876	0,010184893	0,257744256	0,001543343	0,003882388	0,021234704	2,618502224	11,79278127	0,001076733	0,285025063	0,002700446	0,013353832	0,093409635	3,763472851	0,264621978	1,823862614	0,618017042	0,961229025	1,58848323	7,271594567	0,024374628	0,005780316	3,237769305	0,034698028	1,552559932	1,271920154	1,70613267	0,014200325	24,83568073	0,876475881	3,732167625	2,140833134	2,443417111	8,583681263	7,539369256	0,001326415	0,002231423	0,000299131	0,852785801	0,001624211	0,020946209	0,022922193	0,001059475	0,279295209	0,002405403	0,000202701
0,23612651	0,001795086	0,113167263	0,003522772	1,24085874	0,02097165	0,226449566	0,001478457	0,001726214	0,044224324	2,231719181	4,912435947	0,001764174	0,156942329	0,002983994	0,008602242	0,089756904	2,305688436	0,220097754	1,514270591	0,42455702	0,657745623	1,708949903	6,421897522	0,022913026	0,002792926	1,932825331	0,011707326	1,29954663	0,955424651	0,767953885	0,006057714	7,586515972	1,109059035	3,026486887	2,020410603	3,519315243	6,660067057	6,647216282	0,00177236	0,000901115	0,000826666	1,048278032	0,001615377	0,043364576	0,013299378	0,002835984	0,476447662	0,001394017	0,000136755
0,798824763	0,004464743	0,342728671	0,043747434	1,093589555	0,018795672	0,160425704	0,001185672	0,001944597	0,01710696	2,195601703	1,170781962	0,061779343	0,195239854	0,007227524	0,007060702	0,178490864	2,177247141	0,101571897	1,630272159	0,546072209	0,621920494	2,160727843	4,883062317	0,015834084	0,006119404	1,8072975	0,022878391	0,950853144	1,079772852	0,828784085	0,011001304	10,80226481	2,561065882	2,303444973	1,967777954	1,827304196	8,598310317	4,893291261	0,013750143	0,002547343	0,001379386	1,335143067	0,001912146	0,047447132	0,019671055	0,003572711	0,653702317	0,003680903	0,000715663
0,255504756	0,001616568	0,051390366	0,018084861	1,38341385	0,012963912	0,29030985	0,002003432	0,004387527	0,034664501	1,963126	8,168295845	0,001309829	0,199286251	0,003069051	0,004970983	0,057882595	3,380418577	0,243417822	1,045711109	0,63596581	0,895099254	1,902393598	8,340045913	0,021953706	0,002058501	2,75420847	0,014804143	1,304958599	1,24141208	1,224359598	0,006090001	11,51542797	0,767927172	3,794285349	1,681047636	2,414034672	7,124900548	5,578280553	0,008721076	0,001194939	0,000384145	1,782959556	0,000909542	0,043432818	0,00773343	0,001484461	0,412396882	0,002122386	0,000140046
0,328339307	0,00182176	0,109539862	0,006782449	1,20467295	0,055180174	0,19442117	0,002338421	0,001862151	0,037250528	1,597943052	6,082986025	0,004359792	0,19036944	0,003186498	0,007300617	0,052017379	1,993412459	0,261195132	2,033588932	0,400763962	0,51132132	0,821735604	8,196592203	0,02382812	0,003440993	2,706199922	0,013881537	1,391322968	0,687300008	0,692447949	0,005898724	11,73288541	0,592836045	2,474965302	1,248782586	2,118555164	4,47233503	6,594195425	0,004000684	0,001718328	0,000546446	1,010495928	0,001053502	0,032994777	0,00509489	0,001257902	0,441103404	0,002348626	0,000298515
0,263601519	0,003058979	0,085516846	0,011541473	0,80336789	0,038376907	0,206091891	0,004031724	0,005596431	0,020484283	1,723278408	3,177865359	0,006910235	0,156462608	0,005454473	0,005489862	0,127189673	3,395385182	0,161656481	0,988848063	0,554888313	0,39195117	1,432909836	11,52974819	0,028745413	0,004935799	1,248357905	0,022477612	0,935792871	1,107080807	0,813018287	0,006997839	9,300951831	1,440044922	2,039144011	1,679851123	1,009099037	5,604961003	4,923261815	0,002749286	0,002516872	0,001301557	0,893939246	0,000972684	0,074510903	0,016193031	9,94e-05	0,259198271	0,003230304	0,000470882
0,258918403	0,001709327	0,116868557	0,005434972	1,281927064	0,012811932	0,347403084	0,00200206	0,003327981	0,033405421	3,097515452	5,722140682	0,002558628	0,327163817	0,004694604	0,009700711	0,111672322	3,548148393	0,200212346	2,390164299	0,732812945	1,272696156	2,900840655	7,468697128	0,027518379	0,00488176	2,960834523	0,020619195	1,500600309	1,503715383	1,25274824	0,014901852	15,20765759	2,106621646	4,868677045	2,423965854	3,204822076	9,453186422	6,31540528	0,003337607	0,002140808	0,000588945	1,938285446	0,000417974	0,066259152	0,022712242	0,001918857	0,665877175	0,00200264	0,000442289
0,282707347	0,000864836	0,102133762	0,014353693	1,117948675	0,041401792	0,252826643	0,001411439	0,003535286	0,022972853	2,084817541	4,317628271	0,00122398	0,158019869	0,003590543	0,009945833	0,056607184	2,921003306	0,559090635	2,19507774	0,636622802	0,568954037	1,276223467	6,530091865	0,024546303	0,002930892	4,83822546	0,01949537	1,826810916	1,715689354	1,624808986	0,012235294	13,27484504	1,57132489	3,437241418	2,858927869	3,121900873	9,446728859	7,624721281	0,003270331	0,001269484	0,000552953	1,244207331	0,000879786	0,033926393	0,023950922	0,002558386	0,347257703	0,001404977	0,00015767
0,261711152	0,001786997	0,072189078	0,008951522	1,304872743	0,01746866	0,444849872	0,002099946	0,004246408	0,038395795	3,374408698	12,7531345	0,002844646	0,208619228	0,00692206	0,017691494	0,228677351	4,387233154	0,429559881	1,949907555	1,191143326	1,425954338	2,972565326	9,79870651	0,031936111	0,004106714	4,718372045	0,015206084	2,151371717	2,050641548	1,839831757	0,012275697	20,00939125	1,521686912	6,623614776	3,262866409	3,318756496	10,55833928	9,37880813	0,002311192	0,002448844	0,000433894	2,53267008	0,000687421	0,050429771	0,029871978	0,001152248	0,745412921	0,001584417	0,00038658
0,24617333	0,002034115	0,089646291	0,054617357	0,850192819	0,056056336	0,242294646	0,001795095	0,002948224	0,030129773	1,924765439	2,469310646	0,004787657	0,127909538	0,004039829	0,008658471	0,068436078	3,045736159	0,290943482	1,724582361	0,470710345	0,510167443	1,333288252	7,514080736	0,017445054	0,003127284	2,50760684	0,010284722	0,903375287	1,092440049	0,979193526	0,00608731	5,86936828	1,484662952	2,642169688	1,468626968	1,285611076	4,942631658	4,383018647	0,00493605	0,002315112	0,00087737	0,65548504	0,001247719	0,129045172	0,022603902	0,005278361	0,2399629	0,002874059	0,000449112
0,66581071	0,001875046	0,248853379	0,017384619	1,352830501	0,031544412	0,225650708	0,00430004	0,00482452	0,030900927	2,279520826	2,866327751	0,013854424	0,146590473	0,007019108	0,010356064	0,259502667	3,945985518	0,358623044	1,546850818	0,631417821	0,510108024	0,898067451	9,572942351	0,028319468	0,003932663	2,629105201	0,017814898	1,281111103	1,494092808	1,173853915	0,010078774	8,085969408	1,417357423	2,529431196	2,686244398	2,42869525	7,721435002	5,554784682	0,009134872	0,00270514	0,002211863	1,582955689	0,004024272	0,049112775	0,02878419	0,003635845	0,467865981	0,002153044	0,000358524
0,366109616	0,002414037	0,112936467	0,007788575	1,078207068	0,032303009	0,190537765	0,003483281	0,003096047	0,027348105	1,943628344	7,860432236	0,020142878	0,192552748	0,00359557	0,006940315	0,098500536	2,35788391	0,156385902	1,182581522	0,399247164	0,519459203	1,593358456	9,351501726	0,020533862	0,003454699	1,056825561	0,012905301	1,034756181	0,963110206	0,454891509	0,007580939	6,127175748	1,134845891	2,236137624	1,485840961	2,523010107	5,348582953	5,526119875	0,006666783	0,001206746	0,001889563	1,389023147	0,002019473	0,095654875	0,011744399	0,002167757	0,32473317	0,0030766	0,000291152
0,309188897	0,002067037	0,095020174	0,007487095	1,27175951	0,010580909	0,470627719	0,003928549	0,00474161	0,311684433	2,448980157	7,683089558	0,001167685	0,144651583	0,002235264	0,021586719	0,059332867	2,927722197	0,234232317	1,55425338	0,610946393	1,43140181	2,83976936	8,794400148	0,032177052	0,005527692	3,181864003	0,009835572	1,424912681	1,164969779	1,152047719	0,007843988	9,143006075	1,135106608	4,066441216	2,246119479	2,212484885	6,546400596	6,23396461	0,002381976	0,00230316	0,000608452	1,338956341	0,002781375	0,040870724	0,011096548	0,002214245	1,457585892	0,001616283	0,000255383
0,384359845	0,002628612	0,053250298	0,011436161	1,337909893	0,017278522	0,284472363	0,001687808	0,00300854	0,035249955	2,560272435	7,17727001	0,004048848	0,167552599	0,004133132	0,007677426	0,074111037	3,124646035	0,326762303	1,877674683	0,652174597	1,197588187	2,302646275	8,905104742	0,030759318	0,003824395	1,242069183	0,008360189	1,377085459	1,184000746	0,826271475	0,009263163	11,81710922	0,887594362	3,515866605	2,169452116	1,639745448	7,038847247	5,862426923	0,006016692	0,002029933	0,000523974	0,931929023	0,002047608	0,022992507	0,00893456	0,000562738	0,955469497	0,002485667	0,000446368
0,350016247	0,001474555	0,068152125	0,004628968	1,225820084	0,018269496	0,21704673	0,001914213	0,002674919	0,027639068	2,649158719	8,726896909	0,001960337	0,133930478	0,003097129	0,007787518	0,065452147	2,200951175	0,556914975	2,696453045	0,604915632	1,061037388	1,252413506	8,277181408	0,023834934	0,003924822	3,606778231	0,018898796	1,636664452	0,98034873	1,130918192	0,006592278	11,10008776	0,932088912	4,164823336	2,011235002	2,075983553	5,730958155	6,737798741	0,005850359	0,001624091	0,000314412	0,770725544	0,000552705	0,040232861	0,009501755	0,003337622	0,30892778	0,001787294	0,000270237
0,307516394	0,002715607	0,101643824	0,010109529	1,45851786	0,027881898	0,169549531	0,003069255	0,002933108	0,053729458	1,558885879	2,593730197	0,004645311	0,184643062	0,002826548	0,006067779	0,101747091	2,761300895	0,188031917	1,896699672	0,475451278	0,327472537	0,566919299	7,062758226	0,016246922	0,002989257	1,722545467	0,009168334	0,934029303	1,067767534	0,888576277	0,006123992	5,165202816	0,90335944	1,785025167	1,654944729	1,851832503	5,497453754	4,207727201	0,003004248	0,00152178	0,001016286	0,671666875	0,00311646	0,050461988	0,006957607	0,002899757	0,214606005	0,001469884	8,56e-05
0,219816539	0,001743753	0,053172202	0,022555382	1,198900555	0,027140612	0,312149671	0,002616292	0,003931091	0,037118231	1,829535247	4,895021843	0,000957453	0,10703271	0,002639739	0,008751785	0,052346404	3,603019791	0,394106626	1,312086342	0,589382049	0,780132158	2,230907526	8,03870443	0,024564714	0,002993486	3,568343123	0,01872121	1,614279403	1,549981494	1,288608115	0,005420422	10,83841929	0,928642023	3,869318044	2,146402756	3,122209095	9,690253373	7,852129554	0,005065227	0,00149	0,000269517	1,292459682	0,000870068	0,025871175	0,02397193	0,005191854	0,284570965	0,001935462	0,000139107
0,252571304	0,00119261	0,072150954	0,010425514	1,218359418	0,02259473	0,257869373	0,001022652	0,002452584	0,023623603	1,775233623	4,573367263	0,001928747	0,108419174	0,006588542	0,013993778	0,066636723	3,06443673	0,351939342	1,971140596	0,476902108	0,596561876	1,441157448	6,301376502	0,019120267	0,003720449	2,943314966	0,008166327	1,555084458	1,253921184	1,002273856	0,009984052	10,30773487	0,854450476	2,996964308	1,919392601	2,127372587	5,654808736	7,780842399	0,004059086	0,002191974	0,000307442	1,762719707	0,000657632	0,047449785	0,012095301	0,001589826	0,421072946	0,001789945	0,000377015
0,245457322	0,002324369	0,068266321	0,01048921	1,098528346	0,023304961	0,255281826	0,002068826	0,004720323	0,033530147	2,712394356	8,885449233	0,00274595	0,10215118	0,003128404	0,01082903	0,084914384	3,906430957	0,274710137	2,199464603	0,641817059	0,957680451	2,549759729	6,64393872	0,027870705	0,003226168	2,964491199	0,011087366	1,676611816	1,368528079	1,212852646	0,009315568	14,19656115	0,720376283	5,042985743	2,129747764	2,952620833	9,211209579	7,157295743	0,003866747	0,001484892	0,00064797	0,955407998	0,001560561	0,034205088	0,012115014	0,003648462	0,270166532	0,001464132	0,000190767
0,293644784	0,00187232	0,092689759	0,018972123	1,102106628	0,021554016	0,269921879	0,002513185	0,007317031	0,018988023	3,306388683	2,563060231	0,002248317	0,210564137	0,003186958	0,021314226	0,070104071	4,718276408	0,495464747	2,077018113	0,619686591	1,421125966	3,111809275	10,52033614	0,039021374	0,003677935	4,480003485	0,017539589	2,080805413	1,680945057	1,918729207	0,009492412	16,59268631	1,969914099	4,159026575	2,877836656	3,523700491	9,268912077	8,756369681	0,003373105	0,001669796	0,000524811	1,880177409	0,000260761	0,036593525	0,013324849	0,002783962	0,379656686	0,002185162	0,000186651
0,271674767	0,001565977	0,057207103	0,008210211	1,297991305	0,01717355	0,33942222	0,003380251	0,00507085	0,050628029	2,294067202	7,819313588	0,001867537	0,115735604	0,004872124	0,020547678	0,080897201	4,062757151	0,524362434	1,977442584	0,89537068	0,920635101	1,988793928	8,177193898	0,034185086	0,003582865	4,412847071	0,015461344	2,046790609	2,00311201	1,793945349	0,011597309	10,58697717	1,171291362	5,183547502	2,962849675	3,416258189	9,301463296	9,193552471	0,00284111	0,002046896	0,00056345	2,073624581	0,001919949	0,03355917	0,011220164	0,002852608	0,67772772	0,001879972	0,000255758
0,499135735	0,002193553	0,064331971	0,034049896	1,78763616	0,027685622	0,422714754	0,00165765	0,004258077	0,038666926	3,369807482	6,728794158	0,006541723	0,214357907	0,003503921	0,013382346	0,087261653	4,228283159	0,267160401	2,532101163	0,995137728	1,082268868	1,603705172	7,349582951	0,036208354	0,005947809	2,982696254	0,016557227	1,614147531	1,654857278	1,624362553	0,012185924	11,49759469	1,135544157	4,588297512	3,530610546	1,720682984	7,50853196	6,127228899	0,005239194	0,004871435	0,000536186	1,906669114	0,001879977	0,048803529	0,018471108	0,005687655	1,016079018	0,002869302	0,000321256
0,283890348	0,002815448	0,096638719	0,010569143	1,268392062	0,058868242	0,239083697	0,002473201	0,004938643	0,027106655	1,708709168	6,028877026	0,002210773	0,141586745	0,003214085	0,011972187	0,171877134	3,58366305	0,211715421	1,718107732	0,544846373	0,536506118	1,163013913	7,851855158	0,023062476	0,002112752	2,515390185	0,012491976	1,220671502	1,776712682	1,049471502	0,006242986	7,369694619	1,278279036	2,780317331	2,708084783	3,563050547	9,681384521	6,398788539	0,003691565	0,00123601	0,001321271	1,385371371	0,001490429	0,050534618	0,026843733	0,00244302	0,549125316	0,001722022	0,000260454
0,28156312	0,000954457	0,044822475	0,008946372	1,030726989	0,016984188	0,216171563	0,003005041	0,002196711	0,037243201	1,787301974	4,299854328	0,002361511	0,0975761	0,002849396	0,00759476	0,046354481	2,101990756	0,29547308	1,964709057	0,654076366	0,855264593	0,958987996	7,736698243	0,018755582	0,002436128	2,562355374	0,00923249	1,261833504	1,452939921	1,526641898	0,007207194	8,420813766	0,939863856	3,25915396	2,681131577	1,814482769	5,530225292	5,563354391	0,003148289	0,001370052	0,000448754	0,606391711	0,000723651	0,039367509	0,01568791	0,002584903	0,432932198	0,001346536	0,000215215
0,253402176	0,00168699	0,105158236	0,002966546	0,776183529	0,014379677	0,097430275	0,0020675	0,002490514	0,036050576	1,550283905	0,70907382	0,007724672	0,065852019	0,003167423	0,007112275	0,10271945	2,003871236	0,12396687	0,522182883	0,456721875	0,081502762	0,669160156	6,785742059	0,019953414	0,002544219	2,320585492	0,0081507	0,926952853	0,941701846	0,949381988	0,008560043	6,173504339	2,776099856	1,485653705	1,452658442	1,717539596	5,127586857	4,575655972	0,004523094	0,001480552	0,000656736	0,486806688	0,001604621	0,042193986	0,066843376	0,000136596	0,238180304	0,002822595	0,000133696
0,248852976	0,001245798	0,049342452	0,019477764	1,515442422	0,009795015	0,255721009	0,002086641	0,005801631	0,026854966	2,566275663	7,008098212	0,001437401	0,174736633	0,003369705	0,009562731	0,043543365	4,040214986	0,41450393	3,017378142	0,591945588	1,406954669	2,008086922	7,057738347	0,022234341	0,003419516	3,004281871	0,015590566	1,581400062	1,440714965	1,306912108	0,00776612	11,511429	0,792259507	4,424834099	2,241776623	2,497530418	7,721954152	6,604029236	0,002987434	0,002432038	0,000356361	0,876478657	0,001586975	0,024759377	0,007338536	0,00371511	0,460091266	0,001397599	0,000163118
0,273567057	0,002328262	0,098847669	0,005616715	1,436674619	0,034946856	0,424589441	8,8e-05	0,001976624	0,025015353	4,593604056	0,425761077	0,001697492	0,226166573	0,00515568	0,008719699	0,121694052	4,763461938	0,293621058	3,191634895	0,347649716	1,461006554	8,812689467	1,598881877	0,054398163	0,003009576	4,86700689	0,021714187	2,38351923	2,271523546	1,815354063	0,023136427	17,16344127	1,951606074	7,696946228	4,138618286	3,819826125	14,83512978	9,203709789	0,00368911	0,00178104	0,001146557	3,051618981	0,000150038	0,040640148	0,022435649	0,000802372	0,624242604	0,001568709	0,000292666
0,78717603	0,005258052	0,183243564	0,010456798	1,638105646	0,038263456	0,448711057	0,001742158	0,001008683	0,049360297	2,553241058	4,347500164	0,049528731	0,177863764	0,004684742	0,004054869	0,157149522	3,18059247	0,173718632	0,456492076	0,65719598	0,541302869	1,15008204	12,27186706	0,029525513	0,004368072	1,554047459	0,035758331	0,900621358	1,556569029	1,222057111	0,011073537	9,73741488	1,707181527	2,681651331	2,325463737	1,627919428	9,794032793	4,974417712	0,019187867	0,003209823	0,001626809	2,500347201	0,00162095	0,055997746	0,025154722	0,001362878	0,679102348	0,001147971	0,000273164
0,296279429	0,002169315	0,098771555	0,008585738	1,391303123	0,009869156	0,236180182	0,001724008	0,002705881	0,036767799	1,651415153	3,166564721	0,002873035	0,156429358	0,005041388	0,015297265	0,075021246	2,748196176	0,24174193	2,434026681	0,456396513	0,416050822	1,048949507	6,043105301	0,018118906	0,00319974	2,731171301	0,010581121	1,152898945	1,587296553	0,939258055	0,006887034	7,665422017	2,037170912	2,89461135	2,327633126	2,325432062	10,57037683	6,548104199	0,007037188	0,001489486	0,000738627	1,662912574	0,001032289	0,058490515	0,018024732	0,002343639	0,367033166	0,001856474	0,000124656
0,396304737	0,000779785	0,063681646	0,009553365	1,396435068	0,061999963	0,32837834	0,002233294	0,00455021	0,033119034	2,068580922	1,483817076	0,00191922	0,174231742	0,004566891	0,017381143	0,062404431	2,590364124	0,322518	2,579238416	0,58940819	0,839919172	1,295247324	6,972234122	0,021381881	0,003630113	3,881656235	0,020479906	1,532650539	1,280250775	1,46766244	0,010643573	10,04229184	1,134772418	3,243718301	2,49569249	1,98436113	7,239997811	6,117990712	0,002590771	0,003091461	0,000629155	0,642995611	0,00230467	0,026616103	0,008339993	0,001142916	0,272588921	0,00313517	0,000236266
0,242235381	0,004730235	0,109018002	0,002489237	1,440539188	0,017860988	0,373157383	0,002687787	0,004730559	0,031033853	3,507068273	6,115355008	0,002479917	0,105843919	0,004153405	0,006977212	0,096228908	3,265983353	0,256986683	1,269524652	0,634295872	0,847585146	1,659959769	7,382593591	0,019496871	0,002592692	2,070100911	0,005906649	1,193623715	1,692241249	1,14745491	0,00625931	9,117374222	1,852545685	4,831735249	2,554608245	2,46797381	10,75212371	5,992710692	0,003137235	0,000951904	0,000976116	1,862182812	0,001704628	0,062911074	0,024662192	0,003221206	0,960445058	0,001599884	0,00030664
0,425940785	0,001561735	0,063703162	0,151759435	1,497425646	0,013599871	0,397158298	0,002554903	0,006838083	0,030789859	3,703199557	8,058563806	0,002263545	0,190433783	0,005146013	0,012330626	0,11961177	4,78934584	0,393740456	2,617265641	1,251267759	1,595417763	2,624687562	9,521191496	0,02999645	0,005611241	4,853053786	0,049249229	2,196421785	2,258183942	2,751895903	0,019721446	18,66442274	2,182542529	4,545158302	3,883292457	1,909300596	9,563478602	9,078068225	0,004692184	0,004170197	0,000418363	1,838897949	0,001796422	0,037890707	0,029799381	0,001527932	0,541684908	0,002390921	0,000384703
0,477912593	0,003876911	0,019572937	0,031720816	0,086091343	0,011771943	0,391439984	0,003322396	0,013214053	0,003958637	3,837453658	14,11412059	0,018479854	0,006804963	0,004681404	0,017074951	0,0763331	4,535333546	0,255637784	2,243528929	0,812021628	1,839768217	3,022588229	7,159980737	0,025363324	0,004037754	3,11401975	0,009291157	1,748090121	1,558261775	1,370718823	0,012148988	18,31681491	1,547413671	5,01911637	1,762092693	1,410769681	8,803980332	7,495276628	0,008264689	0,002552228	0,001654811	1,325602513	0,002040753	0,072583848	0,017152095	0,006119849	0,449777888	0,001873305	0,00024361
0,337980875	0,001557421	0,016911342	0,013870378	1,161217249	0,014096382	0,272914093	0,001704337	0,003342032	0,024680131	2,743435129	6,125710544	0,006817739	0,086867591	0,003011089	0,01578218	0,061342494	3,457012053	0,33197889	2,005925928	0,585094276	1,197764443	1,583050999	6,536815351	0,024163141	0,00432	3,464485716	0,017821214	1,702240926	1,529701831	1,695732009	0,014110761	11,84626122	1,070852438	3,75426519	2,666428414	1,564069067	7,596977614	6,659310087	0,004812716	0,003943891	0,00042603	0,763655449	0,001592554	0,041509987	0,011203188	0,002623095	0,324023543	0,002682701	0,000290428
0,274293204	0,001475474	0,041004936	0,046570298	1,274561302	0,022082711	0,254196037	0,00218893	0,004776562	0,030334878	2,403981221	2,509382354	0,004114543	0,127619721	0,003973702	0,008074701	0,066589769	3,894815277	0,239291565	2,06459486	0,558931322	0,987166168	1,319691916	7,129201344	0,028480243	0,002414118	2,981491677	0,008900723	1,624129707	1,383614667	1,314460548	0,008910706	10,99986826	0,892590965	2,899051095	2,118518472	1,413778344	7,09097352	7,316309287	0,009005951	0,002166363	0,000355591	0,76179125	0,001013429	0,023902542	0,007737034	0,005034327	0,456451754	0,002593151	0,000152119
0,194648662	0,001373326	0,125909732	0,003507645	0,95171684	0,041175749	0,278448714	0,002473495	0,003021584	0,03523375	2,908284803	8,581042792	0,00153232	0,11260838	0,002663315	0,003288444	0,093384725	2,559517013	0,112294087	1,395620378	0,520996655	0,730148995	1,794289309	6,602951866	0,024849568	0,002891093	1,657612876	0,008580778	1,273208095	1,084805597	0,933881001	0,009436562	9,71506279	1,055197841	3,985940755	2,007345021	2,776758303	7,729871515	5,463984758	0,003179975	0,001239409	0,001091219	1,223124114	0,002677322	0,053619745	0,01216016	0,004302637	0,66980066	0,001215743	0,000136154
0,304135844	0,000716917	0,043869124	0,006257715	1,334344197	0,027481345	0,464526678	0,002560081	0,004039839	0,032233658	3,039357803	5,615373224	0,000739649	0,146272224	0,006919871	0,019090011	0,152936418	3,062539496	0,642148252	2,742290959	0,671870757	1,126927536	1,639024334	7,276451939	0,020586793	0,003572792	4,965385697	0,026396296	1,958233563	1,848954512	1,839906874	0,019006388	15,44595514	1,89042174	4,504071615	2,573108962	2,028744266	7,307176781	8,66413943	0,002198697	0,00209008	0,000467266	1,774197522	0,001720169	0,071459001	0,028653781	0,003508921	0,754395844	0,002395586	0,00031661
0,227918374	0,001670772	0,119260363	0,004978982	1,077526028	0,010898763	0,231481703	0,001350846	0,002318609	0,042438769	2,674057332	6,709350519	0,00340219	0,095841815	0,001927216	0,005238493	0,078805295	2,389996878	0,163327009	1,86407272	0,420262842	0,70518961	1,40639707	6,718841632	0,017923137	0,002168189	1,442653602	0,007243054	1,177789652	1,017169148	0,839765849	0,00561391	8,035420444	0,752036444	3,44239355	1,69540399	2,330125054	6,115099663	5,456957511	0,003502337	0,001138003	0,000472962	0,898179996	0,000482518	0,038323726	0,013275879	0,004104861	0,732671393	0,001683298	0,000235726
0,231691238	0,001743842	0,064147268	0,007821351	1,169899932	0,011969713	0,214727617	0,002000833	0,002900633	0,033249914	2,768752046	6,03469057	0,00252466	0,155460188	0,002990628	0,009160613	0,066744605	2,778882413	0,222665182	2,101572183	0,553566892	1,018315546	2,110366913	8,006683149	0,022896138	0,002982275	3,156799937	0,007603935	1,727842385	1,134366072	0,974917743	0,009210234	11,04181832	1,114243707	3,589860479	1,622586906	3,138961407	7,710427403	6,295676975	0,002383728	0,000985798	0,000468041	1,095437461	0,001019386	0,034903353	0,011616537	0,002163458	0,636917109	0,001015116	0,000178919
0,269426362	0,002161346	0,196749685	0,054623391	1,58669818	0,019552388	0,258989889	0,002698226	0,006328435	0,019586858	2,109278841	2,364799258	0,004665715	0,288074011	0,004327288	0,026729098	0,098142458	4,604497935	0,303042019	1,532775382	0,451326158	0,664832226	2,988329776	6,258610721	0,026870376	0,003636872	3,231084627	0,01247533	1,578067251	1,873926789	1,144182369	0,009872448	10,9508999	1,711284594	2,953889698	2,385596353	3,5125083	14,37004073	7,123441984	0,004149115	0,002918561	0,001965205	1,55811413	0,00036972	0,070560663	0,03292414	0,00227361	0,580205094	0,001500958	0,000310683
0,228480091	0,001806486	0,089848816	0,011062802	1,379936247	0,035643759	0,427600964	0,005083217	0,009265587	0,035516466	3,227930601	9,911155319	0,001270605	0,117804311	0,006354068	0,010411732	0,084920778	4,139445801	0,662367923	3,102789979	0,647292975	0,931924189	1,407230188	10,05141137	0,022047948	0,00201632	3,144465556	0,009209059	1,600929023	2,068171446	1,526854018	0,007542611	10,0803048	1,62183852	6,048113408	4,12186415	2,106691993	9,141827798	6,922367621	0,001793051	0,001233161	0,000610196	2,087610332	0,00119548	0,064391014	0,026523725	0,001372946	0,846244892	0,001245122	0,000297636
0,721945993	0,005272879	0,222565124	0,009541455	1,278703664	0,112340425	0,444678578	0,001846798	0,002063712	0,056929125	5,042833627	2,937574157	0,010127355	0,182366468	0,006617034	0,006200188	0,134331955	3,845417034	0,326215635	0,460592306	0,607142842	0,570621468	2,71338675	11,12117891	0,040432419	0,004883848	3,417147536	0,023123172	1,430725128	2,109949325	1,433910909	0,013000419	10,47272825	1,74244632	4,131050457	2,467395707	1,816095456	8,785355219	5,313617416	0,014580814	0,003024897	0,002911232	3,687058344	0,001641516	0,155515072	0,024727494	0,002160125	0,830470068	0,000505504	0,000387293
0,739263337	0,001515285	0,135076904	0,042920301	1,676227109	0,060428918	0,378537466	0,004438242	0,004635921	0,034339649	2,009535999	1,612266132	0,008454841	0,201135092	0,00727369	0,030062997	0,279896113	3,298651566	0,744218069	3,225683572	1,023400046	0,607599138	0,867456978	11,1753657	0,035670117	0,008143634	6,840959497	0,024742715	2,235168714	2,298762927	2,754583924	0,018850033	12,11264551	2,498909853	3,489712346	3,766777115	1,724082256	9,673924106	9,151185699	0,00780745	0,011345508	0,000672772	1,727946492	0,002858792	0,056241949	0,039810765	0,002509475	0,702927421	0,003155656	0,000324841
0,436269009	0,002735791	0,087454803	0,043478858	1,637306671	0,054203056	0,460440359	0,002944533	0,003895043	0,02249427	2,321112808	3,972111472	0,008044156	0,298946482	0,008102967	0,018325007	0,19509266	3,90091722	0,70403133	2,205450895	1,048142952	0,96914269	1,310051786	9,488813861	0,036122008	0,00529848	5,034258377	0,028975008	2,145536556	1,999087014	2,13857023	0,012432736	12,9522012	1,518309509	3,877470639	2,993391549	1,714582933	8,08101495	8,621999932	0,011319874	0,00417624	0,000818961	1,614897823	0,001049302	0,052064188	0,011660445	0,002476	0,854605985	0,00253596	0,000190134
0,327956579	0,002386654	0,116157045	0,031011817	1,467462053	0,026586549	0,280074506	0,003012087	0,006091511	0,019619168	3,183216828	4,342012665	0,004624726	0,173525213	0,004904852	0,012200126	0,086666983	4,27731645	0,424468377	2,69171038	0,829473217	1,214565932	1,969391542	10,21208553	0,032156913	0,00663741	2,235124239	0,015734136	1,531877126	1,757560506	1,722191168	0,016680934	12,98928003	2,009583443	4,811213958	3,197209372	2,545162743	10,18417039	7,794658631	0,006419008	0,003680405	0,000674018	1,585405737	0,002267167	0,055674718	0,023398105	0,000944004	0,566260615	0,002693941	0,000465247
0,386469752	0,002354614	0,071524982	0,008717645	0,900690251	0,016926366	0,369104422	0,001966715	0,015441182	0,019400836	4,196603333	1,269569552	0,004360787	0,127743418	0,003331441	0,015747071	0,168867008	7,557325974	0,506068796	2,77928699	0,113023279	0,603987168	5,075051097	6,357992941	0,062347792	0,005283434	2,627077286	0,01195433	1,891830056	1,786296659	2,13303772	0,016211632	15,76306863	2,10761732	5,089086211	3,959538285	3,25861085	10,19734189	7,937267609	0,004543519	0,003815117	0,001064838	1,553056378	0,00018097	0,03770369	0,018283176	0,002996668	0,805998803	0,002479913	0,000217975
0,30101864	0,000892986	0,029760358	0,007167178	1,246453289	0,012239678	0,274851606	0,003937162	0,006818098	0,050119129	2,120510626	3,903378562	0,002491601	0,092414089	0,003534902	0,006359689	0,047115286	3,064329273	0,236715056	1,81265783	0,706277821	0,582633253	0,791385741	7,987658542	0,032483417	0,004034442	2,352944419	0,008941142	1,235476088	1,581180662	1,499118912	0,011464699	7,967785381	0,675301444	2,245484113	2,308763927	0,956211135	6,151202564	5,73316439	0,003981779	0,001350802	0,0002016	1,04204295	0,001625334	0,018233466	0,004835571	0,002495616	0,837899319	0,002193854	0,000215508
0,74709193	0,003521391	0,176357278	0,027036396	1,745419532	0,031864852	0,332719051	0,00321884	0,007061007	0,022810027	2,875717334	8,947109839	0,024124581	0,234928529	0,004269577	0,005048084	0,081001315	2,603632652	0,137963061	1,438847038	0,500076258	0,829723733	3,408721153	6,035179088	0,020698985	0,004054352	1,199184904	0,021540493	0,756294568	0,863702652	0,921008426	0,009475962	8,762871112	0,864477073	2,917801874	1,637940042	3,651303096	9,10031592	3,45492838	0,014909205	0,002827722	0,001312239	1,073789899	0,002830261	0,088054773	0,020446957	0,00277452	0,430950126	0,003129173	0,000210432
0,261870112	0,001463677	0,035610181	0,037298731	1,242546716	0,040795866	0,242908324	0,002948145	0,008538123	0,026411957	1,496108817	7,048728322	0,0010115	0,113166743	0,00268954	0,011571803	0,055907249	3,028049325	0,353123741	1,425772197	0,508543862	0,598082105	1,063541645	5,685376385	0,026140289	0,002570174	2,553040535	0,011950518	1,40750014	1,31032264	1,234241003	0,005801606	9,152274689	0,826890659	2,46144317	1,934976701	2,543695849	6,086549599	6,409606529	0,003125886	0,001872293	0,000536211	0,832227758	0,001026818	0,035124255	0,010282554	0,001789333	0,31690947	0,001867015	0,000318756
0,323192653	0,004140803	0,071494743	0,038889389	1,420316281	0,017231739	0,288562885	0,004271237	0,007026965	0,038256792	1,866164032	1,996466957	0,003148516	0,210462984	0,004329694	0,010251207	0,063849722	4,108939127	0,302246877	2,064125468	0,748013144	0,412818337	0,526066105	9,978742662	0,031714795	0,004192383	1,775442359	0,011185874	1,266043593	1,484704427	1,383809722	0,011537326	9,981135989	1,105773523	3,025672792	2,906879145	2,68923298	9,996888527	6,798906484	0,003213522	0,002377456	0,00044207	0,997086501	0,002240186	0,041326964	0,017537427	0,00253179	0,440248168	0,00183211	0,000223484
0,303186939	0,001326211	0,072115499	0,045587258	1,541445787	0,015563353	0,347718674	0,002826786	0,006106479	0,046931566	2,77885924	2,335761316	0,002034883	0,197808883	0,00350899	0,00875281	0,096337106	5,271088269	0,438707368	2,186387999	0,957772099	0,984079656	1,744711693	7,365455951	0,034772487	0,003244115	2,976785866	0,016501522	1,719606244	1,849564131	2,232206529	0,012278547	14,67400592	1,315396679	4,398449531	2,945725507	2,655243262	9,055769838	7,012567776	0,00125281	0,002765735	0,000759611	1,309261709	0,001485146	0,044788796	0,041282244	0,001992429	0,3922888	0,002563488	0,00036447
0,291774894	0,00319476	0,109164482	0,012613396	1,48108019	0,01253106	0,250951334	0,00150947	0,006470824	0,020376766	3,859290313	7,000827436	0,00309878	0,120450005	0,003200761	0,012258961	0,122882544	5,046343404	0,325901738	1,959641214	0,910294532	1,50404408	3,48259988	6,295886719	0,032211142	0,002756241	2,305464131	0,012326703	1,810009203	1,227394289	1,366498411	0,009038378	18,71118995	1,217758107	5,058427336	2,561090023	2,637776338	8,586453987	8,418466432	0,003571765	0,002057018	0,000852492	1,861944337	0,000138804	0,043222254	0,011639817	0,001972647	0,538837167	0,001311841	0,000390394
0,478032772	0,001253735	0,075819888	0,067905503	1,592145225	0,047959665	0,497081727	3,27e-05	0,000282817	0,025897045	5,962425354	0,374806092	0,002889258	0,263822391	0,0073461	0,008232822	0,202965461	5,75080932	0,388565932	2,946484149	0,110724069	1,469948025	7,873892794	0,135143895	0,040587612	0,003438656	3,838295697	0,036396049	2,174619203	1,908353426	1,748888512	0,024014796	20,90558596	3,31731438	6,388314563	2,996988445	2,271110434	9,214366521	10,80283514	0,006560849	0,003822407	0,000799098	2,96237884	0,000301258	0,06822819	0,024115192	0,002095963	0,277511134	0,002679217	0,000259825
0,284708497	0,001805859	0,140687536	0,013137345	1,103771906	0,012660543	0,321601453	0,004726518	0,007736796	0,025633186	2,128578188	9,181626619	0,004808247	0,106217711	0,004562639	0,017794224	0,062620969	3,944613923	0,197623099	3,630022156	0,993414868	1,022744728	1,071266747	11,41027852	0,040517522	0,003727334	6,230810183	0,012044319	2,488149374	2,503369747	2,615233278	0,021240905	12,90409978	1,607910516	3,478145727	3,537474928	3,448815252	13,12693197	11,0222747	0,004644475	0,002740128	0,000472865	1,85251715	0,001891405	0,033962088	0,020548217	0,002130958	0,674657973	0,001471616	0,000244124
0,293287579	0,002496352	0,140569447	0,006375225	1,25489704	0,033503277	0,276414413	0,002414111	0,004022188	0,033637036	1,883327356	6,992031729	0,004666849	0,172362984	0,00329656	0,008675866	0,157205355	3,403179322	0,242257875	1,569665686	0,379411156	0,579623948	1,432218093	9,38352143	0,027803926	0,002363339	1,820736911	0,013212945	1,345368609	0,955381215	0,659269123	0,005171538	9,942745047	1,67253626	2,279250292	1,598445978	2,353991523	6,624749088	7,547678518	0,002740963	0,001333164	0,001157917	1,218287474	0,000915693	0,05885146	0,011890234	0,003302021	0,442228896	0,002287821	0,000400806
0,221321984	0,001933167	0,078314839	0,002666582	1,003004094	0,011549617	0,265358863	0,001852123	0,003071675	0,060222715	2,770780755	4,636730566	0,002107828	0,162758717	0,003368756	0,004019247	0,092375357	2,578118328	0,100616982	1,511856464	0,595017728	0,843318142	1,820351082	6,744050732	0,02152856	0,002267957	1,563477038	0,005176971	1,100959891	1,177534102	0,730797147	0,008502859	7,809563201	1,18026317	3,390253616	2,235800214	1,626515165	5,854720247	4,970854709	0,002436901	0,000781938	0,001144386	0,956182351	0,000951606	0,077098434	0,015810797	0,002380745	0,651034991	0,001114774	0,000194697
0,297135694	0,001378351	0,062865798	0,051856783	0,778543457	0,016392956	0,268462598	0,002034282	0,003212524	0,064670918	2,302896201	4,935117374	0,003678137	0,072231717	0,004102154	0,018193638	0,104421984	2,818872193	0,245852228	2,17060318	0,623825301	1,105902659	1,615074421	8,390186678	0,026881021	0,004425326	3,307129025	0,023731279	1,588730082	0,943924705	0,955019812	0,01489962	13,56320344	2,895745895	3,098690243	2,084811247	1,626774803	5,45663164	7,688601708	0,007649829	0,002793234	0,000734535	1,077104292	0,003181593	0,041668347	0,015132504	0,002941137	0,305121233	0,003376905	0,000202322
[truncated: 324 more columns]
